# Supplementary material for: Fine scale analysis of gene expression in Drosophila melanogaster gonads reveals Programmed cell death 4 promotes the differentiation of female germline stem cells
Source: BMC Dev Biol. 2012 Jan 17;12:4. doi: 10.1186/1471-213X-12-4 (PMC3322342; doi:10.1186/1471-213X-12-4)
Supplement: Additional file 1 — Gene expression from microarray experiment comparing germarium to apex of the testis. Table includes FBgn identifier, gene name, M value, female intensity value, male intensity value, p-value, and FDR adjusted p-value for all genes represented on the microarray. Positive M values indicate enrichment in germaria and negative M values indicate enrichment in testis apex. [file 1471-213X-12-4-S1.XLS]

## Sheet: Sheet1
FBgn	Gene Name	M value G/Apex of T	Female intensity	Male intensity	P.Value	Adjuted P.Value
FBgn0000008	a	0.962163	257.858	132.355	0.00173774	0.00818116
FBgn0000011	ab	0.455716	461.99	336.859	0.0208495	0.053851
FBgn0000014	abd-A	0.0119021	2281.43	2262.69	0.952528	0.969786
FBgn0000015	Abd-B	0.0258771	80.1867	78.7612	0.960958	0.97609
FBgn0000017	Abl	-0.690074	37.6909	60.8092	0.00660558	0.0221406
FBgn0000018	abo	-0.687196	159.516	256.844	0.003752	0.0144804
FBgn0000022	ac	0.240017	59.8638	50.6888	0.185468	0.292962
FBgn0000024	Ace	1.60321	158.573	52.1935	0.000511318	0.00328152
FBgn0000028	acj6	NA	NA	NA	NA	NA
FBgn0000032	Acph-1	0.406434	529.619	399.59	0.0584855	0.120038
FBgn0000036	nAcR&agr;-96Aa	NA	NA	NA	NA	NA
FBgn0000037	mAcR-60C	1.09227	192.188	90.1405	0.00155863	0.00753854
FBgn0000038	nAcR&bgr;-64B	NA	NA	NA	NA	NA
FBgn0000039	nAcR&agr;-96Ab	NA	NA	NA	NA	NA
FBgn0000043	Act42A	-0.126941	23327.7	25473.3	0.509841	0.626365
FBgn0000044	Act57B	2.88502	56042.9	7586.52	5.64e-06	0.000158243
FBgn0000045	Act79B	0.234524	60.1628	51.1363	0.360733	0.48431
FBgn0000046	Act87E	0.494649	269.313	191.141	0.0430433	0.0940053
FBgn0000047	Act88F	NA	NA	NA	NA	NA
FBgn0000052	ade2	1.43825	4407.36	1626.38	3.87e-05	0.000528684
FBgn0000053	ade3	0.878175	1011.34	550.227	0.0110038	0.0327961
FBgn0000054	Adf1	1.3889	3299.53	1259.95	6.01e-05	0.000708685
FBgn0000055	Adh	0.565196	112.914	76.3145	0.00581206	0.0201045
FBgn0000057	adp	-0.289839	98.9445	120.96	0.0863488	0.162917
FBgn0000061	al	0.643943	44.8786	28.7206	0.0273512	0.066309
FBgn0000063	ald	-0.321636	270.72	338.331	0.199111	0.309694
FBgn0000064	Ald	-0.866886	565.702	1031.68	0.0374385	0.0844035
FBgn0000071	Ama	-0.722266	421.429	695.261	0.00697033	0.0230938
FBgn0000075	amd	1.01508	117.401	58.0902	0.00353923	0.0138491
FBgn0000076	amn	NA	NA	NA	NA	NA
FBgn0000077	amx	0.485516	113.856	81.3204	0.012459	0.0360539
FBgn0000078	Amy-d	NA	NA	NA	NA	NA
FBgn0000083	AnnIX	1.67361	7959.69	2495.11	5.7e-05	0.000686234
FBgn0000084	AnnX	-0.0180869	64.0936	64.9022	0.931698	0.955505
FBgn0000092	CG2650	0.236594	146.49	124.333	0.19456	0.304282
FBgn0000093	Mst77F	0.996494	23.9228	11.9905	0.0917843	0.170754
FBgn0000094	Anp	-0.614788	48.4671	74.2193	0.0140293	0.0395833
FBgn0000095	Antp	-0.161889	69.7078	77.9856	0.756051	0.827884
FBgn0000097	aop	2.029	572.605	140.302	8.49e-06	0.000204901
FBgn0000099	ap	0.0602535	68.4332	65.634	0.763702	0.833951
FBgn0000100	RpLP0	-0.246054	58429.1	69294.5	0.148513	0.247829
FBgn0000108	Appl	0.247247	72.5412	61.1161	0.268426	0.387498
FBgn0000109	Aprt	-0.370702	330.915	427.867	0.0925728	0.171713
FBgn0000114	aret	-4.18677	31.8465	579.97	2.69e-07	3.81e-05
FBgn0000115	Arf72A	-0.920516	1950.72	3692.3	0.00195759	0.00895166
FBgn0000116	Argk	-1.29634	9911.35	24342.7	0.000142029	0.00129745
FBgn0000117	arm	1.24415	13916.4	5874.9	0.000323458	0.00233818
FBgn0000119	arr	0.0324759	135.393	132.38	0.826413	0.879566
FBgn0000120	Arr1	-0.0146825	31.1203	31.4386	0.971158	0.981899
FBgn0000121	Arr2	0.0152536	40.8417	40.4122	0.921225	0.948534
FBgn0000137	ase	-0.136674	62.6751	68.9029	0.826753	0.879704
FBgn0000139	ash2	0.189089	1498.29	1314.24	0.386907	0.510133
FBgn0000140	asp	0.937447	1563.77	816.532	0.00150018	0.00732285
FBgn0000146	aub	-0.552854	8492.67	12458.6	0.00589473	0.0203293
FBgn0000147	aur	0.51987	145.004	101.131	0.021252	0.0546893
FBgn0000150	awd	-0.412191	40.9187	54.4508	0.232894	0.347801
FBgn0000152	Axs	0.603834	1217.92	801.392	0.00515725	0.0183515
FBgn0000153	b	0.254539	21.1229	17.7064	0.253828	0.370956
FBgn0000157	Dll	0.284593	315.056	258.653	0.207915	0.319868
FBgn0000158	bam	-0.0396166	343.026	352.576	0.828476	0.880647
FBgn0000163	baz	1.92379	791.812	208.691	1.02e-05	0.000229704
FBgn0000165	Bc	0.26412	51.5086	42.8916	0.247616	0.364067
FBgn0000166	bcd	1.85621	146.029	40.3335	1.33e-05	0.000267637
FBgn0000171	bel	-0.952313	226.747	438.75	0.0754116	0.146546
FBgn0000173	ben	-0.00617196	2379.64	2389.84	0.985759	0.991563
FBgn0000179	bi	NA	NA	NA	NA	NA
FBgn0000180	bib	1.1583	443.743	198.814	0.00133715	0.00670324
FBgn0000181	bic	0.198537	5963.63	5196.91	0.245445	0.36159
FBgn0000182	BicC	0.359324	163.54	127.485	0.0571573	0.117958
FBgn0000183	BicD	1.46181	1525.67	553.876	0.000161703	0.00142567
FBgn0000206	boss	-0.160436	134.184	149.968	0.379727	0.503344
FBgn0000210	br	-0.550507	115.203	168.727	0.0116357	0.0341561
FBgn0000212	brm	0.641667	1653.4	1059.78	0.00570229	0.0198278
FBgn0000216	Brd	NA	NA	NA	NA	NA
FBgn0000221	brn	0.230706	612.445	521.937	0.168112	0.27224
FBgn0000227	Bsg25A	0.744173	3049.67	1820.69	0.00138627	0.00689213
FBgn0000228	Bsg25D	2.20592	126.955	27.517	0.000439876	0.00294407
FBgn0000229	bsk	-0.296473	394.029	483.922	0.131271	0.225436
FBgn0000233	btd	1.49406	178.688	63.4365	0.000229946	0.0018227
FBgn0000239	bur	0.345734	1027.53	808.574	0.133726	0.22875
FBgn0000241	bw	0.34565	86.1973	67.8333	0.257322	0.375066
FBgn0000242	Bx	-0.231651	85.2421	100.089	0.216228	0.329133
FBgn0000244	by	1.11638	132.261	61.0054	0.000523828	0.00333472
FBgn0000246	c(3)G	3.34979	2690.33	263.887	1.97e-07	3.45e-05
FBgn0000247	ca	-0.91195	801.98	1509	0.00310251	0.0125792
FBgn0000250	cact	1.57867	4942.41	1654.67	1.13e-05	0.000240597
FBgn0000251	cad	-0.0184835	505.757	512.278	0.9337	0.957007
FBgn0000253	Cam	0.135665	2002.05	1822.37	0.543912	0.65661
FBgn0000256	capu	0.77644	1243.51	725.965	0.00458776	0.0168564
FBgn0000257	car	-0.425913	413.815	555.928	0.0252659	0.0623292
FBgn0000258	CkII&agr;	0.135169	1765.05	1607.18	0.552805	0.664617
FBgn0000259	CkIIbeta	-0.996828	1108.34	2211.82	0.00223876	0.00986568
FBgn0000261	Cat	1.29073	1251.8	511.667	0.00050887	0.00327412
FBgn0000273	Pka-C1	-0.811077	153.975	270.151	0.0298462	0.0708629
FBgn0000274	Pka-C2	-0.225748	298.276	348.799	0.329598	0.45275
FBgn0000275	Pka-R1	0.232883	189.338	161.114	0.529064	0.642798
FBgn0000277	CecA2	0.316011	57.1196	45.8835	0.28822	0.409144
FBgn0000278	CecB	-0.226202	58.5404	68.4777	0.258429	0.376116
FBgn0000279	CecC	NA	NA	NA	NA	NA
FBgn0000283	Cp190	0.433781	938.085	694.482	0.0317456	0.0742984
FBgn0000286	Cf2	0.532321	101.167	69.9514	0.0412008	0.0908446
FBgn0000287	salr	0.371226	208.285	161.031	0.0467509	0.10042
FBgn0000289	cg	1.05611	4452.39	2141.28	0.000543639	0.00342804
FBgn0000299	Cg25C	1.02873	301.529	147.792	0.0146616	0.0409106
FBgn0000303	Cha	0.351945	60.7741	47.6182	0.112335	0.199362
FBgn0000307	chif	0.388328	316.079	241.489	0.0474624	0.101545
FBgn0000308	chic	0.805515	6141.46	3513.89	0.000895483	0.00493961
FBgn0000313	chp	0.116951	120.113	110.76	0.579886	0.688209
FBgn0000316	cin	0.459631	983.156	714.924	0.0218006	0.0558397
FBgn0000317	ck	1.37944	282.558	108.606	0.00238464	0.0103534
FBgn0000318	cl	-0.212018	735.457	851.885	0.284306	0.404647
FBgn0000319	Chc	1.03444	3406.31	1662.98	0.000684762	0.00403799
FBgn0000320	eya	0.530437	438.497	303.591	0.0135928	0.0385626
FBgn0000326	clt	0.312555	1144	921.168	0.123306	0.214645
FBgn0000330	cm	0.92004	378.187	199.87	0.00123989	0.00632609
FBgn0000337	cn	0.233402	40.7282	34.6445	0.371701	0.495719
FBgn0000339	cni	-0.995424	1349.75	2690.95	0.0017442	0.00818704
FBgn0000340	cno	0.639215	1463.48	939.643	0.00914963	0.0285345
FBgn0000346	comt	-1.59469	577.518	1744.27	2.32e-05	0.000372986
FBgn0000351	cort	0.725176	223.908	135.447	0.00312898	0.012647
FBgn0000352	cos	-0.461372	1416.82	1950.74	0.0180212	0.0480984
FBgn0000355	Cp15	0.083662	697.662	658.356	0.68925	0.778957
FBgn0000356	Cp16	0.10745	123.313	114.463	0.501242	0.618082
FBgn0000357	Cp18	0.287442	1510.06	1237.28	0.162485	0.265607
FBgn0000358	Cp19	0.991524	121.801	61.2595	0.00101257	0.00543838
FBgn0000359	Cp36	0.316072	107.436	86.2985	0.149594	0.249186
FBgn0000360	Cp38	0.47313	463.2	333.69	0.0467457	0.10042
FBgn0000363	cpo	0.222663	235.608	201.912	0.211267	0.323371
FBgn0000370	crc	0.0578889	3248.43	3120.66	0.692039	0.780742
FBgn0000376	crm	1.14558	920.279	415.973	0.00331331	0.0132104
FBgn0000377	crn	1.06467	1076.24	514.531	0.000332779	0.00238782
FBgn0000382	csw	NA	NA	NA	NA	NA
FBgn0000392	cup	0.122622	3881.25	3565	0.470215	0.590243
FBgn0000394	cv	2.11504	954.539	220.345	1.94e-06	8.74e-05
FBgn0000395	cv-2	0.426347	106.354	79.1424	0.108357	0.19421
FBgn0000404	CycA	0.321294	2180.79	1745.4	0.109887	0.196201
FBgn0000405	CycB	2.89318	7810.79	1051.38	2.42e-06	9.91e-05
FBgn0000406	Cyt-b5-r	-0.0350795	75.7799	77.6451	0.887596	0.924676
FBgn0000409	Cyt-c-p	0.407881	14662.3	11051.4	0.0290479	0.0695159
FBgn0000411	D	-0.0411078	57.7196	59.3879	0.915348	0.944482
FBgn0000412	D1	-0.018078	12138.7	12291.7	0.90521	0.937311
FBgn0000413	da	-0.310475	241.858	299.932	0.430905	0.553258
FBgn0000414	Dab	1.7629	1272.52	374.954	4.93e-05	0.000625661
FBgn0000416	Sap-r	1.12223	2154.49	989.738	0.00166418	0.00791285
FBgn0000422	Ddc	-0.641242	88.844	138.568	0.0268575	0.0654384
FBgn0000425	DebA	NA	NA	NA	NA	NA
FBgn0000426	SmF	-1.03974	7662.82	15753.7	0.000405959	0.00276686
FBgn0000427	dec-1	2.91556	4466.12	591.915	3.86e-06	0.000128151
FBgn0000439	Dfd	1.88988	116.731	31.4976	0.000162251	0.00142851
FBgn0000442	Pkg21D	-0.47701	37.8234	52.6447	0.0125912	0.0363531
FBgn0000447	Dhod	0.0700987	6355.13	6053.73	0.630455	0.73174
FBgn0000448	Hr46	0.252446	25.1622	21.1229	0.349003	0.472439
FBgn0000449	dib	-0.552647	35.1745	51.5931	0.0803447	0.154347
FBgn0000451	ect	0.487372	53.793	38.3718	0.0197362	0.0517685
FBgn0000454	Dip-B	-1.30581	214.661	530.69	0.00300996	0.0123075
FBgn0000455	Dip-C	-0.0645847	467.472	488.875	0.783726	0.849944
FBgn0000459	disco	0.496384	101.62	72.0369	0.0149736	0.0416077
FBgn0000463	Dl	1.5935	578.566	191.717	0.00122633	0.00628731
FBgn0000464	Lar	-2.21853	182.119	847.614	1.33e-06	7.29e-05
FBgn0000472	dm	0.586218	112.729	75.0876	0.106417	0.191493
FBgn0000473	Cyp6a2	-1.07586	88.3718	186.286	0.00107561	0.00567802
FBgn0000477	DNaseII	-1.6092	16.948	51.7053	0.00206887	0.00932171
FBgn0000479	dnc	1.05314	2518.67	1213.79	0.0290132	0.0694855
FBgn0000482	dor	0.0441326	209.295	202.99	0.824817	0.878736
FBgn0000489	Pka-C3	0.501242	54.5447	38.5358	0.0981082	0.179739
FBgn0000490	dpp	-0.0679921	102.017	106.94	0.713283	0.796889
FBgn0000492	Dr	NA	NA	NA	NA	NA
FBgn0000497	ds	-0.0119456	83.504	84.1983	0.940425	0.961879
FBgn0000499	dsh	-0.543213	577.087	840.94	0.0473075	0.10131
FBgn0000500	Dsk	0.539208	41.5157	28.5689	0.132928	0.227694
FBgn0000504	dsx	-2.89337	34.7525	258.212	2.64e-06	0.000102381
FBgn0000520	dwg	0.067338	831.408	793.493	0.718241	0.80084
FBgn0000524	dx	1.34742	391.259	153.763	0.00198118	0.00903284
FBgn0000527	e	0.0240392	29.0091	28.5297	0.961527	0.976332
FBgn0000529	bsh	NA	NA	NA	NA	NA
FBgn0000533	ea	2.00704	796.073	198.049	6.35e-05	0.000737405
FBgn0000535	eag	0.210375	244.064	210.948	0.340099	0.464199
FBgn0000536	eas	0.0361633	1383.58	1349.33	0.819332	0.875491
FBgn0000541	E(bx)	-0.142991	119.082	131.489	0.634148	0.735
FBgn0000542	ec	0.290569	86.6418	70.8365	0.1475	0.246574
FBgn0000543	ecd	-0.722578	1754.36	2894.92	0.0122792	0.0355987
FBgn0000546	EcR	1.13896	35.8749	16.2903	0.0097798	0.030055
FBgn0000547	ed	2.3547	687.748	134.46	1.53e-05	0.000290583
FBgn0000551	Edg78E	NA	NA	NA	NA	NA
FBgn0000552	Edg84A	NA	NA	NA	NA	NA
FBgn0000556	Ef1&agr;48D	0.202034	68.4418	59.4981	0.472603	0.5923
FBgn0000557	Ef1alpha100E	-1.25562	121.052	289.035	8.04e-05	0.000872181
FBgn0000559	Ef2b	0.448952	27720.1	20307	0.0517217	0.108593
FBgn0000560	eg	-0.190975	24.455	27.9163	0.614986	0.718601
FBgn0000562	egl	3.48031	3260.64	292.163	4.67e-07	4.84e-05
FBgn0000564	Eh	0.267079	598.761	497.571	0.166482	0.270337
FBgn0000565	Eip71CD	0.39298	333.75	254.169	0.0275783	0.0667316
FBgn0000566	Eip55E	0.183633	968.549	852.791	0.235493	0.35077
FBgn0000567	Eip74EF	0.550372	42.2119	28.8241	0.0505064	0.106746
FBgn0000568	Eip75B	2.20974	974.607	210.684	0.000116122	0.00113456
FBgn0000570	elav	1.15217	124.242	55.9026	0.0104078	0.0314348
FBgn0000575	emc	0.268886	325.664	270.288	0.405682	0.529367
FBgn0000576	ems	-0.0945006	317.836	339.352	0.681695	0.773878
FBgn0000577	en	NA	NA	NA	NA	NA
FBgn0000578	ena	-0.714634	494.171	810.968	0.152642	0.252996
FBgn0000579	Eno	-0.111476	365.391	394.744	0.777637	0.844862
FBgn0000581	E(Pc)	NA	NA	NA	NA	NA
FBgn0000588	esc	0.776455	908.663	530.477	0.000980025	0.00530222
FBgn0000591	E(spl)	0.150735	60.1294	54.164	0.440534	0.562082
FBgn0000592	Est-6	-1.09498	57.3635	122.534	0.00410819	0.0154926
FBgn0000594	Est-P	0.319981	531.378	425.676	0.0897955	0.167867
FBgn0000606	eve	NA	NA	NA	NA	NA
FBgn0000611	exd	-0.282182	267.012	324.696	0.136974	0.233098
FBgn0000615	exu	-4.6092	109.262	2666.72	1.25e-06	7.09e-05
FBgn0000617	e(y)1	0.0589386	888.315	852.755	0.730687	0.810073
FBgn0000618	e(y)2	0.115853	1208.55	1115.29	0.530566	0.644313
FBgn0000625	eyg	NA	NA	NA	NA	NA
FBgn0000629	E(z)	0.258977	371.168	310.178	0.161307	0.264206
FBgn0000630	f	0.00924227	105.648	104.973	0.957913	0.973985
FBgn0000633	fas	0.056278	270.621	260.268	0.806807	0.865934
FBgn0000635	Fas2	1.99234	932.511	234.368	0.00185065	0.00857374
FBgn0000636	Fas3	2.87878	214.895	29.2165	2.76e-05	0.000424153
FBgn0000639	Fbp1	0.0591442	61.3486	58.8845	0.702341	0.789236
FBgn0000640	Fbp2	0.285425	56.4147	46.2883	0.378512	0.502365
FBgn0000644	Fcp3C	1.21125	155.741	67.2637	0.000155494	0.00138835
FBgn0000658	fj	-0.177637	116.176	131.398	0.351867	0.475487
FBgn0000659	fkh	NA	NA	NA	NA	NA
FBgn0000662	fl(2)d	0.662349	161.878	102.282	0.00526713	0.0186324
FBgn0000667	Actn	1.65018	3059.07	974.621	0.000330171	0.00237179
FBgn0000709	fliI	0.230013	4170.26	3555.68	0.183649	0.290707
FBgn0000711	flw	1.53442	4623.47	1596.1	4.7e-05	0.000607696
FBgn0000715	Fmrf	0.445911	176.198	129.35	0.0743039	0.144727
FBgn0000719	fog	1.88227	80.3733	21.8018	9.15e-05	0.000961928
FBgn0000721	for	1.67202	1273.73	399.715	3.18e-05	0.000465299
FBgn0000723	Fps85D	1.5093	249.941	87.7998	0.00108285	0.00570438
FBgn0000808	gd	0.519714	101.944	71.1068	0.0954701	0.175747
FBgn0000810	fs(1)K10	-2.76107	54.0327	366.287	2.42e-05	0.000383554
FBgn0000826	png	1.71272	2634.26	803.671	8.16e-06	0.000199878
FBgn0000927	fs(1)Ya	0.386876	300.535	229.844	0.0713646	0.140234
FBgn0000928	fs(1)Yb	0.00254826	1699.47	1696.47	0.989392	0.994031
FBgn0000964	tj	0.472706	209.285	150.813	0.0789096	0.152128
FBgn0000996	dup	0.788181	180.208	104.354	0.00780098	0.0251409
FBgn0001075	ft	0.833097	96.7755	54.3223	0.00560449	0.0195631
FBgn0001077	ftz	-1.27339	13.0061	31.4394	0.176103	0.281618
FBgn0001078	ftz-f1	0.0351471	114.071	111.325	0.828456	0.880647
FBgn0001079	fu	0.831799	548.873	308.372	0.0162871	0.044443
FBgn0001083	fw	NA	NA	NA	NA	NA
FBgn0001084	fy	0.555389	1527.11	1039.15	0.00573066	0.0198937
FBgn0001085	fz	1.81077	133.995	38.1938	9.51e-05	0.000989206
FBgn0001086	fzy	0.839226	3636.35	2032.51	0.00105272	0.0055993
FBgn0001087	g	0.627338	272.049	176.116	0.00474134	0.0173301
FBgn0001089	Gal	-0.556147	78.915	116.032	0.00690457	0.022924
FBgn0001090	bnb	-2.59957	1132.89	6866.54	9.74e-05	0.00100551
FBgn0001091	Gapdh1	-0.898621	6913.04	12887.9	0.00102491	0.00548833
FBgn0001092	Gapdh2	0.311899	24487.3	19726.5	0.0828973	0.157985
FBgn0001098	Gdh	-0.60188	419.432	636.57	0.0393023	0.0876211
FBgn0001104	G-ialpha65A	1.7185	7483.56	2273.99	4.69e-05	0.000607696
FBgn0001105	G&bgr;13F	0.20193	2019.5	1755.73	0.51572	0.631256
FBgn0001108	Gl	-0.604022	186.528	283.513	0.00926025	0.028776
FBgn0001112	Gld	NA	NA	NA	NA	NA
FBgn0001114	Glt	0.824343	155.709	87.9351	0.00189578	0.00874119
FBgn0001120	gnu	2.41364	991.523	186.091	1.54e-05	0.000290583
FBgn0001122	G-oalpha47A	1.99503	1583.68	397.286	6.88e-06	0.000179293
FBgn0001123	G-salpha60A	0.896261	160.043	85.9874	0.00152477	0.00741449
FBgn0001124	Got1	-0.713771	1171.79	1921.84	0.00435568	0.0161919
FBgn0001125	Got2	1.07009	277.847	132.336	0.000766149	0.00438498
FBgn0001128	Gpdh	0.632047	2087.34	1346.88	0.00581193	0.0201045
FBgn0001133	grau	-0.639731	146.006	227.484	0.0238425	0.0595653
FBgn0001134	Grd	0.479636	524.71	376.3	0.0145583	0.0406944
FBgn0001137	grk	3.10773	771.737	89.5262	4.15e-06	0.000131867
FBgn0001138	grn	NA	NA	NA	NA	NA
FBgn0001139	gro	0.613431	314.977	205.881	0.0088535	0.0278653
FBgn0001142	Gs1	4.91931	1031.87	34.1007	1.67e-07	3.06e-05
FBgn0001145	Gs2	-0.176213	132.026	149.178	0.337299	0.461275
FBgn0001147	gsb-n	-0.775896	55.6219	95.2388	0.0107834	0.032322
FBgn0001148	gsb	0.193509	156.236	136.625	0.26289	0.381379
FBgn0001149	GstD1	0.90239	16008.4	8564.51	0.0010728	0.0056656
FBgn0001150	gt	0.589648	106.139	70.5297	0.0219305	0.0560805
FBgn0001168	h	1.85059	1424.28	394.926	0.000125073	0.00120159
FBgn0001169	H	-2.16623	190.137	853.424	4.75e-06	0.000139419
FBgn0001170	H2.0	-0.553751	63.745	93.5711	0.0125188	0.036202
FBgn0001174	halo	-0.00651471	69.5352	69.8499	0.969963	0.981357
FBgn0001179	hay	-1.05655	897.372	1866.5	0.000185323	0.00156874
FBgn0001180	hb	2.7662	1014.64	149.142	4.93e-05	0.000625661
FBgn0001185	her	0.6356	737.378	474.63	0.0047048	0.0172264
FBgn0001186	Hex-A	1.42067	1231.68	460.08	0.00601671	0.0206403
FBgn0001187	Hex-C	-0.615777	58.1578	89.12	0.00590144	0.0203357
FBgn0001189	hfw	0.479294	330.378	236.989	0.0719353	0.141158
FBgn0001197	His2Av	0.859378	935.537	515.659	0.00142715	0.00705648
FBgn0001202	hk	-0.513564	650.955	929.285	0.0177665	0.0476226
FBgn0001203	Hk	0.0449135	69.4328	67.3046	0.839842	0.89011
FBgn0001204	hkb	0.200508	160.625	139.783	0.300591	0.422498
FBgn0001205	Hmgcr	0.257397	1215.63	1016.99	0.19932	0.309811
FBgn0001206	Hmr	0.501294	800.588	565.594	0.0156041	0.0429902
FBgn0001208	Hn	1.73263	239.508	72.0685	2.64e-05	0.000409522
FBgn0001215	Hrb98DE	1.2314	2832.1	1206.2	0.000817205	0.00459809
FBgn0001216	Hsc70-1	NA	NA	NA	NA	NA
FBgn0001217	Hsc70-2	-0.945758	39.8755	76.8082	0.0844673	0.160324
FBgn0001218	Hsc70-3	0.552399	2825.6	1926.73	0.00822278	0.026246
FBgn0001219	Hsc70-4	-0.258615	56017.5	67015.4	0.110754	0.197387
FBgn0001220	Hsc70-5	-0.189187	4880.17	5563.99	0.429664	0.552113
FBgn0001222	Hsf	-0.5819	923.002	1381.57	0.00786771	0.0252915
FBgn0001224	Hsp23	-1.79795	2936.66	10211.5	1.49e-05	0.000285332
FBgn0001225	Hsp26	-1.1858	37.7761	85.9366	0.00550833	0.0192967
FBgn0001226	Hsp27	-1.82385	1777.91	6294.24	2.07e-05	0.000350455
FBgn0001227	Hsp67Ba	-1.38962	145.545	381.341	0.000191418	0.00159898
FBgn0001229	Hsp67Bc	0.761499	191.861	113.175	0.00394571	0.0150256
FBgn0001230	Hsp68	-2.25107	1800.96	8573.23	8.25e-06	0.000200962
FBgn0001233	Hsp83	-1.08693	36113.6	76713	0.000296149	0.00218576
FBgn0001235	hth	0.449279	202.543	148.344	0.0557634	0.115709
FBgn0001247	Ide	-0.21736	4707.95	5473.48	0.171135	0.27566
FBgn0001248	Idh	0.624937	6996.06	4536.58	0.00417807	0.0157026
FBgn0001250	if	0.641888	58.0724	37.2171	0.0580031	0.119318
FBgn0001253	ImpE1	0.328633	177.591	141.414	0.0641655	0.129015
FBgn0001254	ImpE2	-0.322256	36.5507	45.6987	0.255304	0.37277
FBgn0001255	ImpE3	0.398056	630.844	478.735	0.034254	0.0788697
FBgn0001256	ImpL1	NA	NA	NA	NA	NA
FBgn0001257	ImpL2	-3.27579	87.7351	849.738	1.71e-06	8.35e-05
FBgn0001258	ImpL3	-0.958774	308.604	599.821	0.00108783	0.00572583
FBgn0001259	in	NA	NA	NA	NA	NA
FBgn0001263	inaD	0.260685	91.1688	76.0978	0.230658	0.345604
FBgn0001269	inv	1.1934	98.3844	43.0208	0.0029301	0.0120826
FBgn0001276	ix	0.954016	165.088	85.2174	0.00171777	0.00810669
FBgn0001280	janA	-0.858587	4545.75	8242.65	0.00113921	0.00591928
FBgn0001281	janB	-0.719541	223.53	368.078	0.00425228	0.0159152
FBgn0001285	Jon44E	NA	NA	NA	NA	NA
FBgn0001291	Jra	-0.0459965	1441.32	1488.01	0.762174	0.832786
FBgn0001296	kar	0.291479	371.05	303.172	0.260361	0.378405
FBgn0001297	kay	2.17545	2118.15	468.901	7.94e-06	0.000196874
FBgn0001301	kel	0.522095	1413.16	984.067	0.0184981	0.0490834
FBgn0001308	Khc	-0.112195	3649.75	3944.91	0.491713	0.609335
FBgn0001309	kis	-0.0729169	1729.06	1818.7	0.676196	0.769639
FBgn0001311	kkv	NA	NA	NA	NA	NA
FBgn0001316	klar	1.84118	3700.21	1032.7	0.000175807	0.00151612
FBgn0001319	kn	NA	NA	NA	NA	NA
FBgn0001320	kni	NA	NA	NA	NA	NA
FBgn0001321	knk	0.237752	73.3205	62.1806	0.301808	0.423927
FBgn0001323	knrl	0.257106	72.4863	60.654	0.293567	0.41521
FBgn0001324	kto	-0.668441	196.871	312.898	0.113241	0.200547
FBgn0001325	Kr	0.838344	174.058	97.3482	0.00271051	0.0114192
FBgn0001330	kz	0.897261	307.95	165.34	0.00199212	0.00906309
FBgn0001332	L	2.48708	6592.2	1175.83	9.02e-07	5.97e-05
FBgn0001337	Exp6	0.599407	1994.13	1316.17	0.00406371	0.0153595
FBgn0001341	l(1)1Bi	0.220642	438.035	375.915	0.301911	0.423977
FBgn0001404	egh	-0.104533	85.8487	92.2999	0.71229	0.796029
FBgn0001491	l(1)10Bb	0.224805	2788.29	2385.97	0.239229	0.35508
FBgn0001560	l(1)19Ec	0.257279	51.7771	43.3201	0.374704	0.498514
FBgn0001565	Hlc	1.44775	2942.78	1078.8	0.00021966	0.0017577
FBgn0001612	l(1)dd4	0.17928	1254.38	1107.79	0.25057	0.367385
FBgn0001624	dlg1	0.97627	127.881	65.001	0.000242769	0.00188882
FBgn0001941	ifc	0.38104	1422.26	1092.13	0.0347502	0.079731
FBgn0001942	eIF-4a	0.94682	14550.1	7548.23	0.00250963	0.0107593
FBgn0001961	Sop2	0.225466	680.524	582.064	0.303088	0.425205
FBgn0001965	Sos	-0.0709128	1368.28	1437.21	0.658373	0.755153
FBgn0001967	l(2)34Fa	0.985192	56.3943	28.488	0.011291	0.0334001
FBgn0001970	Pgant35A	-0.485246	205.297	287.379	0.0196604	0.0516018
FBgn0001972	l(2)35Bb	NA	NA	NA	NA	NA
FBgn0001974	l(2)35Bd	-0.275398	151.716	183.626	0.236837	0.352191
FBgn0001977	l(2)35Bg	-1.00895	209.138	420.88	0.00079316	0.00450288
FBgn0001978	stc	-0.0217447	941.874	956.178	0.924014	0.950119
FBgn0001980	gft	-0.144927	245.138	271.042	0.416022	0.539021
FBgn0001981	esg	-2.55013	57.975	339.553	0.000109258	0.00108853
FBgn0001983	wor	NA	NA	NA	NA	NA
FBgn0001986	l(2)35Df	0.0593599	752.186	721.865	0.772578	0.841028
FBgn0001987	Gli	NA	NA	NA	NA	NA
FBgn0001989	l(2)35Di	0.068924	441.303	420.715	0.703118	0.789618
FBgn0001990	wek	-0.200186	96.6241	111.006	0.315098	0.437442
FBgn0001991	Ca-alpha1D	-1.33231	101.637	255.929	0.000381756	0.00265341
FBgn0001992	Cyp303a1	-0.539474	114.923	167.034	0.0231429	0.0582454
FBgn0001994	crp	0.996554	2473.71	1239.81	0.0151617	0.042028
FBgn0001995	mRpL4	-0.589502	3537.44	5322.88	0.00522114	0.018506
FBgn0002021	l(2)37Bb	-0.660758	3868.23	6115.34	0.00239983	0.0104014
FBgn0002022	Catsup	-0.223298	656.254	766.111	0.213426	0.325768
FBgn0002023	Lim3	-1.95838	52.4409	203.799	0.000341324	0.00242845
FBgn0002031	l(2)37Cc	-0.173761	8287.34	9348.08	0.304934	0.427225
FBgn0002036	CG10561	0.319702	59.9081	48.0005	0.206756	0.318432
FBgn0002044	swm	-0.457077	1340.98	1840.84	0.124476	0.216027
FBgn0002069	Aats-asp	-0.0670418	1144.39	1198.83	0.670036	0.764762
FBgn0002121	l(2)gl	1.5986	635.523	209.848	5.56e-05	0.000676224
FBgn0002174	l(2)tid	-0.943965	921.091	1772	0.00169492	0.00801702
FBgn0002183	dre4	0.325381	2439.56	1946.98	0.0652728	0.130836
FBgn0002283	l(3)73Ah	-0.173521	1918.47	2163.66	0.42282	0.545258
FBgn0002284	Pros26	-0.834878	270.788	483.006	0.00266203	0.0112603
FBgn0002306	sas	-0.55332	77.7374	114.076	0.0469822	0.100831
FBgn0002354	l(3)87Df	0.547224	1929.67	1320.54	0.031423	0.0737836
FBgn0002413	dco	1.63928	1033.95	331.917	8.94e-05	0.000945473
FBgn0002431	hyd	-0.784117	5214.68	8979.88	0.0011583	0.00600672
FBgn0002440	l(3)mbn	0.529621	36.0109	24.9461	0.0965176	0.177391
FBgn0002441	l(3)mbt	0.181109	129.277	114.025	0.421797	0.54455
FBgn0002466	sti	0.65681	494.584	313.705	0.0376976	0.084912
FBgn0002478	l(3)IX-14	0.727654	64.6186	39.0222	0.0352512	0.0805921
FBgn0002521	pho	-0.440508	1025.02	1391.03	0.0267069	0.0651592
FBgn0002522	lab	NA	NA	NA	NA	NA
FBgn0002524	lace	0.0628191	1327.21	1270.66	0.755622	0.827773
FBgn0002525	Lam	1.477	5813.01	2088.24	0.000179768	0.00153796
FBgn0002526	LanA	1.55914	2527.39	857.682	0.000157239	0.00139751
FBgn0002528	LanB2	3.02659	3309.29	406.108	5.13e-07	4.95e-05
FBgn0002531	Lcp1	NA	NA	NA	NA	NA
FBgn0002533	Lcp2	-0.283315	100.399	122.184	0.369978	0.493667
FBgn0002534	Lcp3	NA	NA	NA	NA	NA
FBgn0002535	Lcp4	NA	NA	NA	NA	NA
FBgn0002542	lds	0.13944	1482.35	1345.79	0.372173	0.496296
FBgn0002543	lea	0.66859	127.249	80.0547	0.0086806	0.0274098
FBgn0002552	lin	0.263067	834.768	695.625	0.13616	0.23191
FBgn0002561	l(1)sc	-0.328764	79.7322	100.139	0.114484	0.202211
FBgn0002562	Lsp1&agr;	0.285063	102.321	83.9753	0.352687	0.476391
FBgn0002563	Lsp1&bgr;	NA	NA	NA	NA	NA
FBgn0002564	Lsp1&ggr;	NA	NA	NA	NA	NA
FBgn0002565	Lsp2	0.762765	114.6	67.5413	0.00414698	0.0156136
FBgn0002567	ltd	-0.716402	1022.9	1680.7	0.0218411	0.0558868
FBgn0002569	LvpD	0.161787	27.3518	24.4502	0.744124	0.819994
FBgn0002570	LvpH	0.367213	234.712	181.967	0.064645	0.129855
FBgn0002571	LvpL	NA	NA	NA	NA	NA
FBgn0002573	sens	-0.0533389	31.0036	32.1713	0.887726	0.924736
FBgn0002576	lz	NA	NA	NA	NA	NA
FBgn0002577	m	1.88868	320.409	86.5277	6.11e-05	0.000715211
FBgn0002578	m1	-0.180227	73.4584	83.2329	0.276723	0.396263
FBgn0002579	RpL36	1.09523	730.719	342.022	0.000500507	0.0032401
FBgn0002590	RpS5a	1.19809	5800.9	2528.34	0.00018416	0.00156332
FBgn0002592	m2	0.551101	855.51	583.885	0.0318046	0.0744088
FBgn0002593	RpLP1	0.0614745	58320.8	55887.9	0.708909	0.793655
FBgn0002607	RpL19	-0.0796141	55860.6	59029.9	0.61086	0.715235
FBgn0002609	HLHm3	0.24395	43.2518	36.5231	0.44464	0.566008
FBgn0002622	RpS3	0.114496	42789.6	39525	0.476658	0.595989
FBgn0002626	RpL32	-0.319323	100.938	125.945	0.170246	0.274753
FBgn0002629	m4	0.694089	38.7453	23.9484	0.0458814	0.0988883
FBgn0002631	HLHm5	NA	NA	NA	NA	NA
FBgn0002632	m6	NA	NA	NA	NA	NA
FBgn0002633	HLHm7	0.0787254	51.4094	48.6793	0.77317	0.84131
FBgn0002638	Bj1	0.566687	1595.48	1077.21	0.020501	0.0531891
FBgn0002641	mal	0.416653	240.01	179.806	0.0699646	0.138148
FBgn0002643	mam	1.3965	129.928	49.353	5.49e-05	0.00067143
FBgn0002645	Map205	-1.20699	430.079	992.857	0.000455026	0.00301989
FBgn0002652	squ	-0.236835	297.421	350.482	0.181865	0.288533
FBgn0002673	twe	-0.747318	144.81	243.088	0.00593864	0.0204305
FBgn0002707	mei-9	0.115381	113.21	104.509	0.637779	0.738208
FBgn0002715	mei-S332	-0.678423	163.238	261.244	0.00256587	0.0109448
FBgn0002716	mei-W68	0.598695	111.295	73.4936	0.0707135	0.139279
FBgn0002719	Men	0.43937	3051.29	2250.19	0.0356766	0.0813599
FBgn0002723	Rst(1)JH	-0.290842	43.3983	53.0915	0.302363	0.42447
FBgn0002732	m&agr;	NA	NA	NA	NA	NA
FBgn0002733	HLHm&bgr;	0.56795	77.5831	52.3356	0.0779927	0.150751
FBgn0002734	HLHm&dgr;	0.461214	55.9662	40.6525	0.0210214	0.0542217
FBgn0002735	HLHm&ggr;	NA	NA	NA	NA	NA
FBgn0002736	mago	-0.090414	317.663	338.208	0.689348	0.778997
FBgn0002772	Mlc1	2.78126	9952.68	1447.76	3.33e-06	0.000117099
FBgn0002773	Mlc2	1.62346	972.055	315.487	0.000341968	0.00242986
FBgn0002774	mle	-0.621666	689.077	1060.25	0.00630413	0.021351
FBgn0002775	msl-3	-1.31381	326.401	811.422	0.000193737	0.00161076
FBgn0002778	mnd	2.74828	1035.27	154.076	6.89e-06	0.000179293
FBgn0002780	mod	0.461332	3637.81	2642.2	0.0790916	0.152363
FBgn0002781	mod(mdg4)	1.6542	1756.53	558.073	1.04e-05	0.000230414
FBgn0002783	mor	0.896861	370.042	198.733	0.00933337	0.0289362
FBgn0002787	Mov34	-0.804294	1052.77	1838.44	0.00130339	0.00657049
FBgn0002789	Mp20	3.32058	8507.15	851.51	4.47e-07	4.73e-05
FBgn0002791	mr	-0.367451	3050.29	3935.09	0.0734976	0.143627
FBgn0002838	ms(3)K81	-2.01338	88.9881	359.27	0.00017604	0.00151612
FBgn0002842	sa	-4.44237	43.8578	953.526	7.63e-07	5.42e-05
FBgn0002855	Acp26Aa	NA	NA	NA	NA	NA
FBgn0002856	Acp26Ab	NA	NA	NA	NA	NA
FBgn0002862	Mst87F	-6.03072	58.9323	3852.83	9.66e-08	2.35e-05
FBgn0002863	Acp95EF	-0.367875	835.868	1078.65	0.10295	0.186556
FBgn0002865	Mst98Ca	-5.15579	224.464	8001.92	1.67e-08	1.47e-05
FBgn0002868	MtnA	-2.26659	311.181	1497.36	2.32e-06	9.74e-05
FBgn0002869	MtnB	0.191502	160.093	140.192	0.389444	0.51278
FBgn0002872	mu2	0.771731	1345.46	788.052	0.00362221	0.014091
FBgn0002873	mud	1.72522	347.944	105.237	0.000159419	0.00141144
FBgn0002878	mus101	NA	NA	NA	NA	NA
FBgn0002891	mus205	-1.44577	754.124	2054.3	3.25e-05	0.000470625
FBgn0002899	mus301	0.158355	125.988	112.891	0.414522	0.537742
FBgn0002901	mus304	-0.657131	571.916	901.879	0.0087055	0.0274747
FBgn0002905	mus308	-0.716041	1877.73	3084.49	0.00207758	0.00934762
FBgn0002906	mus309	0.479912	354.658	254.297	0.0240227	0.0599644
FBgn0002909	mus312	0.163523	130.947	116.915	0.316189	0.438427
FBgn0002914	Myb	1.28579	222.347	91.1946	8.07e-05	0.000873744
FBgn0002917	na	0.500386	95.7969	67.7205	0.0200669	0.0524403
FBgn0002920	NaCP60E	NA	NA	NA	NA	NA
FBgn0002921	Atpalpha	1.09054	1504.05	706.281	0.000769018	0.0043875
FBgn0002922	nau	-0.42446	113.549	152.391	0.0742701	0.144722
FBgn0002924	ncd	0.385517	902.458	690.836	0.0403943	0.0895502
FBgn0002926	ndl	NA	NA	NA	NA	NA
FBgn0002930	nec	0.514943	411.144	287.727	0.135138	0.230539
FBgn0002931	net	0.211198	108.76	93.949	0.33301	0.456494
FBgn0002932	neur	0.429685	460.077	341.572	0.0410883	0.0906567
FBgn0002933	ng1	NA	NA	NA	NA	NA
FBgn0002936	ninaA	0.120076	122.957	113.138	0.458883	0.578777
FBgn0002937	ninaB	0.227211	130.968	111.884	0.178389	0.28441
FBgn0002938	ninaC	0.0651714	53.188	50.8388	0.741448	0.818058
FBgn0002939	ninaD	NA	NA	NA	NA	NA
FBgn0002940	ninaE	0.497253	50.8317	36.012	0.030329	0.0717905
FBgn0002941	slou	NA	NA	NA	NA	NA
FBgn0002945	nkd	0.57477	55.5277	37.2809	0.0700768	0.138326
FBgn0002948	nod	0.666914	343.976	216.654	0.00758093	0.0246074
FBgn0002962	nos	-0.0463368	215.331	222.359	0.861471	0.905271
FBgn0002968	Nrg	-0.11598	166.294	180.214	0.743946	0.819926
FBgn0002970	nub	-0.0186443	90.1595	91.3322	0.909886	0.940535
FBgn0002973	numb	1.30284	897.408	363.744	0.000139457	0.00128604
FBgn0002985	odd	NA	NA	NA	NA	NA
FBgn0002989	okr	0.383802	533.779	409.096	0.0506605	0.106982
FBgn0002997	ome	0.0958139	64.6066	60.4552	0.744689	0.820478
FBgn0003002	opa	NA	NA	NA	NA	NA
FBgn0003008	or	-0.192691	2468.75	2821.52	0.287391	0.408348
FBgn0003009	ord	-0.847397	206.447	371.45	0.000876475	0.00486021
FBgn0003011	ort	0.0586241	97.2324	93.3606	0.736156	0.81428
FBgn0003013	osa	0.556416	1333	906.425	0.0109428	0.032645
FBgn0003015	osk	5.58808	5026.33	104.489	1.44e-07	2.8e-05
FBgn0003016	osp	0.88012	234.538	127.43	0.00285161	0.0118362
FBgn0003022	Ote	0.766649	2414.8	1419.37	0.0110472	0.0328789
FBgn0003023	otu	1.8312	1470.93	413.378	3.22e-05	0.000468957
FBgn0003028	ovo	3.01234	621.472	77.0221	5.2e-05	0.000650779
FBgn0003031	pAbp	-0.470372	4751.31	6582.78	0.142901	0.240345
FBgn0003034	Acp70A	0.175453	131.413	116.365	0.28209	0.402037
FBgn0003036	para	-0.137194	183.258	201.541	0.426695	0.549367
FBgn0003037	shakB	0.134704	185.406	168.878	0.410277	0.533765
FBgn0003041	pbl	2.64119	5251.19	841.745	1.38e-06	7.41e-05
FBgn0003042	Pc	-1.00837	111.982	225.267	0.00323591	0.0129672
FBgn0003044	Pcl	0.389026	454.033	346.72	0.247529	0.36398
FBgn0003046	Pcp	-1.71299	112.159	367.7	9.64e-06	0.000219659
FBgn0003048	pcx	0.49233	269.254	191.406	0.0358244	0.0816091
FBgn0003053	peb	-2.77203	269.265	1839.26	9.16e-07	6.03e-05
FBgn0003057	CG10598	0.276872	96.3484	79.5239	0.0983416	0.179993
FBgn0003060	CG9757	-0.186427	292.391	332.724	0.306207	0.428582
FBgn0003062	Fib	0.476143	1711.25	1230.21	0.0270909	0.0658674
FBgn0003065	CG2150	0.133386	532.618	485.582	0.564342	0.675028
FBgn0003067	Pepck	0.0343467	71.593	69.9087	0.83439	0.885371
FBgn0003068	per	-0.322806	213.842	267.465	0.106798	0.192015
FBgn0003071	Pfk	-0.974159	258.194	507.222	0.00256406	0.0109444
FBgn0003074	Pgi	-1.0003	1018.8	2038.04	0.000935132	0.00511149
FBgn0003075	Pgk	0.85301	215.041	119.053	0.0233063	0.0584993
FBgn0003076	Pgm	0.579684	496.91	332.488	0.0564236	0.116753
FBgn0003079	phl	0.60912	227.935	149.433	0.00360269	0.0140411
FBgn0003082	phr	-0.0717735	398.649	418.983	0.75875	0.830049
FBgn0003086	Pig1	NA	NA	NA	NA	NA
FBgn0003087	pim	0.0255975	88.7456	87.1849	0.92305	0.949717
FBgn0003089	pip	-0.794378	40.0455	69.4521	0.00478249	0.0174603
FBgn0003090	pk	2.41258	1725.67	324.116	1.83e-06	8.42e-05
FBgn0003091	Pkc53E	0.573614	87.9288	59.0821	0.0245944	0.0610659
FBgn0003093	Pkc98E	1.75633	1762.13	521.59	0.000638921	0.00384661
FBgn0003114	plu	2.69677	642.831	99.1493	9.81e-05	0.00100907
FBgn0003116	pn	0.648943	435.985	278.049	0.00311705	0.0126219
FBgn0003117	pnr	NA	NA	NA	NA	NA
FBgn0003118	pnt	0.814708	91.8714	52.2311	0.00123339	0.00630308
FBgn0003124	polo	0.696201	4255.21	2626.3	0.00198742	0.00905418
FBgn0003129	Poxm	NA	NA	NA	NA	NA
FBgn0003130	Poxn	-0.359592	40.7557	52.2922	0.312886	0.435327
FBgn0003132	Pp1-13C	-6.34472	98.4361	8000.26	1.24e-07	2.52e-05
FBgn0003134	Pp1alpha-96A	-1.75844	626.226	2118.72	3.85e-05	0.000527128
FBgn0003137	Ppn	3.85576	8970.78	619.629	1.03e-05	0.000230379
FBgn0003138	Ptp61F	-1.46919	265.794	735.895	0.000422363	0.00285594
FBgn0003139	PpV	1.42387	3634.08	1354.46	3.59e-05	0.000500645
FBgn0003140	PpY-55A	-0.0239071	56.7898	57.7387	0.906116	0.937801
FBgn0003141	pr	0.402151	2506.65	1896.85	0.0316338	0.0741326
FBgn0003145	prd	0.105195	103.988	96.6758	0.577515	0.686216
FBgn0003149	Prm	2.61936	1163.02	189.269	2.25e-06	9.55e-05
FBgn0003159	ptr	0.890337	170.018	91.7229	0.00232689	0.010169
FBgn0003162	Pu	-0.36093	44.9316	57.7036	0.0869863	0.163802
FBgn0003165	pum	-0.299123	922.534	1135.08	0.0916941	0.170634
FBgn0003169	put	0.0377688	1090.62	1062.44	0.807535	0.8664
FBgn0003174	pwn	NA	NA	NA	NA	NA
FBgn0003175	px	0.156859	557.705	500.248	0.447318	0.568443
FBgn0003178	PyK	0.31248	1291.63	1040.09	0.326668	0.449947
FBgn0003187	qua	2.04162	1793.43	435.607	2.78e-06	0.000104866
FBgn0003189	r	0.770472	4824.75	2828.39	0.00742784	0.0242725
FBgn0003193	rad	0.191689	28.5364	24.9859	0.395141	0.518579
FBgn0003194	rad201	-0.309488	87.6609	108.635	0.297743	0.419614
FBgn0003200	rap	-0.169581	994.399	1118.43	0.300194	0.422175
FBgn0003204	ras	1.23189	1874.6	798.13	0.000568683	0.00354355
FBgn0003205	Ras85D	0.256048	3363.62	2816.62	0.116955	0.20577
FBgn0003206	Ras64B	0.591658	290.757	192.94	0.0125729	0.0363172
FBgn0003209	raw	-0.0540456	91.9668	95.4773	0.846733	0.894938
FBgn0003210	rb	-0.727302	226.576	375.106	0.00153	0.00743134
FBgn0003217	rdgA	0.319986	407.232	326.224	0.0829176	0.157999
FBgn0003218	rdgB	1.07706	216.054	102.408	0.00521301	0.0184875
FBgn0003227	rec	1.98439	1577.9	398.766	2.83e-06	0.000106474
FBgn0003231	ref(2)P	1.13827	2060.4	936.047	0.000157478	0.0013976
FBgn0003248	Rh2	0.00938779	84.9452	84.3942	0.973218	0.983048
FBgn0003249	Rh3	-0.229144	72.8137	85.3478	0.24951	0.36613
FBgn0003250	Rh4	-0.563279	89.4347	132.151	0.0104476	0.0315173
FBgn0003254	rib	-0.944674	79.7628	153.524	0.00131867	0.00663164
FBgn0003255	rk	0.287448	59.6551	48.8784	0.351435	0.475056
FBgn0003257	r-l	0.12994	2880.57	2632.47	0.483549	0.602108
FBgn0003261	Rm62	1.40785	15770.2	5943.37	0.000126039	0.00120814
FBgn0003263	rn	0.605052	118.12	77.6575	0.00585248	0.0202222
FBgn0003267	ro	NA	NA	NA	NA	NA
FBgn0003268	rod	0.681237	692.949	432.144	0.0063536	0.021484
FBgn0003270	amos	0.213341	43.1878	37.2511	0.272173	0.391522
FBgn0003274	RpLP2	0.408146	21614.9	16288.8	0.0252445	0.0623006
FBgn0003275	RpII18	-0.433417	278.023	375.45	0.0738605	0.144175
FBgn0003276	RpII140	0.657085	6546.8	4151.71	0.014329	0.0401778
FBgn0003277	RpII215	0.811885	5371.23	3059.65	0.00770297	0.0249074
FBgn0003278	RpI135	0.394752	819.043	622.98	0.0802421	0.15418
FBgn0003279	RpL4	-0.140796	57373.6	63255.1	0.36083	0.484389
FBgn0003285	rst	2.23154	393.028	83.6881	2.4e-05	0.000381623
FBgn0003292	rt	2.12191	160.715	36.9233	0.00071773	0.00419328
FBgn0003295	ru	0.441662	80.0276	58.9232	0.329037	0.452224
FBgn0003300	run	NA	NA	NA	NA	NA
FBgn0003301	rut	-0.177621	54.8833	62.074	0.491738	0.609335
FBgn0003302	rux	-0.0436399	497.459	512.736	0.801828	0.862437
FBgn0003308	ry	NA	NA	NA	NA	NA
FBgn0003310	S	0.83844	114.946	64.2835	0.00574715	0.0199345
FBgn0003312	sad	-0.599668	49.0146	74.2752	0.0244179	0.0607469
FBgn0003313	sala	-1.60508	13.4282	40.8504	0.165943	0.269633
FBgn0003317	sax	0.798802	958.937	551.222	0.000804689	0.00455198
FBgn0003319	Sb	NA	NA	NA	NA	NA
FBgn0003321	sbr	-0.384231	205.913	268.75	0.0824107	0.157294
FBgn0003326	sca	1.09011	366.799	172.295	0.000313655	0.00227904
FBgn0003328	scb	-0.187286	81.0974	92.3391	0.335943	0.459817
FBgn0003330	Sce	-0.218357	2650.61	3083.74	0.191096	0.300202
FBgn0003334	Scm	-0.758008	296.824	501.974	0.00272809	0.0114627
FBgn0003339	Scr	NA	NA	NA	NA	NA
FBgn0003345	sd	1.23201	5596.09	2382.38	0.00283358	0.0117923
FBgn0003346	RanGap	-0.12531	7222.85	7878.27	0.520048	0.634649
FBgn0003353	sei	0.64266	487.032	311.959	0.00504459	0.0180881
FBgn0003357	Jon99Ciii	NA	NA	NA	NA	NA
FBgn0003358	Jon99Ci	0.110781	73.3534	67.9316	0.570478	0.680405
FBgn0003360	sesB	0.839411	58963	32952.8	0.000896273	0.00493966
FBgn0003366	sev	0.0218525	102.027	100.493	0.942033	0.962667
FBgn0003371	sgg	-1.17069	53.8281	121.177	0.000327817	0.00236294
FBgn0003372	Sgs1	-0.0564753	109.754	114.136	0.716736	0.799514
FBgn0003373	Sgs3	NA	NA	NA	NA	NA
FBgn0003374	Sgs4	NA	NA	NA	NA	NA
FBgn0003375	Sgs5	NA	NA	NA	NA	NA
FBgn0003377	Sgs7	NA	NA	NA	NA	NA
FBgn0003378	Sgs8	NA	NA	NA	NA	NA
FBgn0003380	Sh	0.625102	300.368	194.751	0.0144554	0.0404694
FBgn0003382	sha	NA	NA	NA	NA	NA
FBgn0003383	Shab	NA	NA	NA	NA	NA
FBgn0003386	Shaw	0.5937	106.52	70.5847	0.0177895	0.047661
FBgn0003388	shd	0.391234	100.722	76.798	0.0262734	0.0642752
FBgn0003390	shf	3.57145	758.07	63.767	5.04e-07	4.94e-05
FBgn0003391	shg	0.608328	323.612	212.275	0.0213055	0.0547936
FBgn0003392	shi	0.690923	771.385	477.84	0.00247608	0.0106444
FBgn0003396	shn	2.00485	4561.19	1136.47	0.000310391	0.00226183
FBgn0003401	shu	0.658532	1698.59	1076.09	0.00424627	0.0158974
FBgn0003410	sina	0.956843	609.988	314.255	0.00421145	0.0157986
FBgn0003411	sisA	NA	NA	NA	NA	NA
FBgn0003415	skd	0.360329	97.5864	76.0185	0.327741	0.451031
FBgn0003416	sl	0.721429	188.797	114.505	0.00960629	0.029611
FBgn0003423	slgA	1.1715	520.63	231.139	0.000218592	0.00175248
FBgn0003425	sli	0.260258	26.8928	22.4539	0.313628	0.436119
FBgn0003429	slo	1.40316	337.629	127.657	0.000387227	0.002687
FBgn0003430	slp1	0.0918184	51.074	47.9247	0.723629	0.804576
FBgn0003435	sm	-3.86884	426.024	6224.01	7.17e-08	2.16e-05
FBgn0003444	smo	0.279154	321.226	264.714	0.107609	0.193142
FBgn0003447	sn	-1.16674	551.902	1239.05	0.000213537	0.00172068
FBgn0003448	sna	NA	NA	NA	NA	NA
FBgn0003449	snf	-0.118907	635.823	690.448	0.494303	0.611794
FBgn0003450	snk	0.333965	159.995	126.933	0.0941761	0.174023
FBgn0003459	stwl	-0.183413	103.977	118.073	0.601588	0.707326
FBgn0003460	so	2.34139	742.985	146.606	2.37e-05	0.000379555
FBgn0003462	Sod	-0.468998	600.398	831.04	0.114516	0.202238
FBgn0003463	sog	0.293587	52.5665	42.8875	0.208811	0.320934
FBgn0003464	sol	0.957559	2147.3	1105.71	0.000881909	0.00487964
FBgn0003470	&agr;-Spec	-0.672574	569.842	908.279	0.199784	0.310315
FBgn0003471	&bgr;-Spec	0.68036	415.444	259.241	0.105226	0.189727
FBgn0003475	spir	2.68142	1527.41	238.104	2.37e-06	9.87e-05
FBgn0003479	spn-A	-0.341141	49.9203	63.2369	0.139316	0.235888
FBgn0003480	spn-B	0.197908	118.865	103.628	0.394573	0.517972
FBgn0003482	spn-D	1.19055	147.464	64.6096	0.00022326	0.00178087
FBgn0003483	spn-E	1.54788	1319.85	451.407	0.00019068	0.00159654
FBgn0003486	spo	-0.507237	24.6624	35.0533	0.124956	0.216532
FBgn0003495	spz	1.68883	215.73	66.9151	0.000510382	0.00327935
FBgn0003499	sr	2.38879	109.21	20.8528	0.000104405	0.00104928
FBgn0003501	Src64B	-0.218306	2131.91	2480.19	0.708565	0.793508
FBgn0003502	Btk29A	1.27075	395.398	163.87	0.000188485	0.00158551
FBgn0003507	srp	1.18322	278.594	122.684	0.000469	0.0030915
FBgn0003510	Sry-&agr;	-0.112932	442.475	478.503	0.51501	0.630571
FBgn0003511	Sry-&bgr;	-0.635985	116.865	181.607	0.00880169	0.0277436
FBgn0003512	Sry-&dgr;	-0.251583	1558	1854.82	0.139454	0.236027
FBgn0003513	ss	0.670991	78.377	49.2267	0.034221	0.078808
FBgn0003514	sqh	0.656118	935.959	593.944	0.00850217	0.0269744
FBgn0003515	st	-1.10545	112.481	242.021	0.0107876	0.0323253
FBgn0003517	sta	1.66274	8885.21	2806.3	1.73e-05	0.000312412
FBgn0003520	stau	-1.42818	57.1125	153.693	0.000626447	0.00379137
FBgn0003525	stg	2.48209	1340.06	239.851	3e-05	0.000446129
FBgn0003527	stil	-0.822795	107.738	190.57	0.00411342	0.0155057
FBgn0003545	sub	0.291013	499.16	407.978	0.0934655	0.172989
FBgn0003557	Su(dx)	0.621291	535.988	348.44	0.00881533	0.0277728
FBgn0003567	su(Hw)	0.345362	1173.54	923.705	0.0530946	0.111101
FBgn0003575	su(s)	0.742628	1274.92	761.958	0.00322148	0.0129422
FBgn0003598	Su(var)3-7	-0.45254	852.403	1166.47	0.0313941	0.0737375
FBgn0003600	Su(var)3-9	-0.234643	4205.04	4947.71	0.217286	0.330345
FBgn0003607	Su(var)205	-0.717755	10548.4	17348.1	0.0018787	0.00867511
FBgn0003612	Su(var)2-10	1.63493	2223.62	715.973	0.000171409	0.00148641
FBgn0003638	su(w[a])	1.07057	647.431	308.261	0.000623937	0.00378015
FBgn0003651	svp	-1.34874	14.8201	37.7452	0.161332	0.264212
FBgn0003655	swa	2.34484	829.5	163.286	4.34e-06	0.000134016
FBgn0003656	sws	0.945435	4090.89	2124.29	0.00678919	0.02263
FBgn0003659	Sxl	1.19849	710.61	309.634	0.0107757	0.0323066
FBgn0003660	Syb	0.414849	4086.16	3065.02	0.0588762	0.120742
FBgn0003676	T-cp1	-1.05059	778.734	1613.05	0.0317993	0.0744088
FBgn0003683	term	NA	NA	NA	NA	NA
FBgn0003687	Tbp	0.152272	735.912	662.197	0.344143	0.467799
FBgn0003701	thr	-0.489258	99.9648	140.323	0.0670517	0.133499
FBgn0003710	tipE	2.19739	183.716	40.0559	4.7e-06	0.000138952
FBgn0003714	tko	-0.573914	56.4888	84.0867	0.0433464	0.0945366
FBgn0003715	Tkr	-0.697061	36.5813	59.3056	0.00512738	0.018271
FBgn0003716	tkv	1.26758	266.658	110.758	0.000179504	0.00153758
FBgn0003719	tld	0.209961	154.363	133.456	0.308448	0.431002
FBgn0003720	tll	-0.156134	24.047	26.7955	0.648576	0.74742
FBgn0003721	Tm1	3.02818	8716.62	1068.5	1.02e-06	6.38e-05
FBgn0003731	Egfr	1.33923	172.536	68.1917	0.00428124	0.0159952
FBgn0003732	Top2	-0.267472	460.882	554.762	0.109285	0.195348
FBgn0003733	tor	0.97644	215.944	109.75	0.000584516	0.00361548
FBgn0003738	Tpi	0.459701	146.584	106.587	0.0359848	0.0819149
FBgn0003741	tra	0.320731	484.275	387.741	0.0795067	0.153018
FBgn0003742	tra2	-1.51803	3517.88	10075.2	4.45e-05	0.000588744
FBgn0003744	trc	-0.767997	270.627	460.852	0.00216398	0.00960984
FBgn0003747	Tre	0.167435	60.2542	53.6518	0.64017	0.740027
FBgn0003748	Treh	0.715124	617.318	376.041	0.00373568	0.0144414
FBgn0003749	trh	NA	NA	NA	NA	NA
FBgn0003751	trk	1.06842	420.917	200.71	0.00026732	0.00203456
FBgn0003861	trp	-0.204384	68.9186	79.4076	0.279232	0.398862
FBgn0003862	trx	1.94909	2411.72	624.587	3.51e-05	0.000492119
FBgn0003863	&agr;Try	NA	NA	NA	NA	NA
FBgn0003865	tsg	0.0674532	54.7536	52.2525	0.754362	0.826823
FBgn0003866	tsh	2.45293	689.192	125.874	1.48e-05	0.000285332
FBgn0003867	tsl	0.637483	93.6998	60.2334	0.0308712	0.0727365
FBgn0003870	ttk	0.592355	545.601	361.875	0.030967	0.0729352
FBgn0003882	tub	0.0313299	621.856	608.497	0.833929	0.885038
FBgn0003884	&agr;Tub84B	-0.423524	53663	71972.8	0.0228708	0.0577733
FBgn0003885	&agr;Tub84D	-0.813784	12889.6	22657.5	0.00236015	0.0102716
FBgn0003886	alphaTub85E	-2.93009	19.5481	148.988	9.26e-05	0.000971053
FBgn0003887	&bgr;Tub56D	0.195554	37900.8	33096.4	0.227367	0.341919
FBgn0003888	&bgr;Tub60D	-0.286486	6421.89	7832.55	0.208466	0.32052
FBgn0003889	betaTub85D	-3.96922	112.418	1760.72	4.45e-08	1.82e-05
FBgn0003890	&bgr;Tub97EF	-0.196206	446.267	511.28	0.4834	0.602071
FBgn0003891	tud	0.352254	5016.56	3929.77	0.185253	0.29266
FBgn0003892	ptc	3.47326	2583.45	232.618	1.86e-07	3.3e-05
FBgn0003896	tup	-0.146084	42.6059	47.1461	0.377913	0.501742
FBgn0003900	twi	0.229135	299.125	255.197	0.203664	0.314898
FBgn0003941	RpL40	0.409933	40707.5	30638.8	0.0595333	0.121753
FBgn0003942	RpS27A	0.222239	56594.3	48514.6	0.158299	0.260325
FBgn0003943	Ubi-p63E	-1.28792	3795.36	9267.35	0.000187728	0.0015807
FBgn0003944	Ubx	0.053125	36.9634	35.627	0.818933	0.875213
FBgn0003950	unc	-0.464858	126.106	174.05	0.0989964	0.18096
FBgn0003961	Uro	0.288472	47.2617	38.6964	0.277428	0.397093
FBgn0003963	ush	0.998906	375.466	187.875	0.00118639	0.00612226
FBgn0003964	usp	0.331803	169.231	134.461	0.0728073	0.14254
FBgn0003965	v	NA	NA	NA	NA	NA
FBgn0003969	vap	0.556221	1709.16	1162.37	0.0108213	0.0323973
FBgn0003970	vas	0.488527	2262.02	1612.26	0.0876452	0.164627
FBgn0003975	vg	-0.461092	49.2718	67.8268	0.330142	0.453399
FBgn0003977	vir	-0.243815	1875.21	2220.47	0.296048	0.417925
FBgn0003978	vls	-0.78703	1722.53	2972.26	0.00160974	0.00772369
FBgn0003979	Vm26Aa	1.96499	174.505	44.6979	0.000582956	0.00361113
FBgn0003980	Vm26Ab	3.32913	1368.64	136.182	4.68e-06	0.000138952
FBgn0003983	Vm34Ca	0.637954	118.47	76.1313	0.0767501	0.148736
FBgn0003984	vn	0.42936	140.095	104.033	0.100188	0.182645
FBgn0003986	vnd	NA	NA	NA	NA	NA
FBgn0003995	vvl	NA	NA	NA	NA	NA
FBgn0003996	w	-0.481909	191.392	267.297	0.0522761	0.109643
FBgn0003997	W	0.101254	363.754	339.1	0.607028	0.711803
FBgn0004002	wb	0.389357	311.921	238.142	0.0701592	0.138468
FBgn0004003	wbl	NA	NA	NA	NA	NA
FBgn0004009	wg	0.222482	34.637	29.6871	0.270561	0.389739
FBgn0004028	wupA	1.7818	849.654	247.096	1.15e-05	0.000244133
FBgn0004034	y	0.561965	285.899	193.662	0.0293219	0.0700613
FBgn0004045	Yp1	4.39468	3691.04	175.476	1.74e-06	8.35e-05
FBgn0004047	Yp3	-0.212136	38.0238	44.0468	0.716595	0.799498
FBgn0004049	yrt	1.09495	2379.74	1114.08	0.00080098	0.00453709
FBgn0004050	z	0.697011	910.165	561.434	0.00508687	0.0181687
FBgn0004052	Z600	-0.386558	40.6523	53.1436	0.265869	0.384774
FBgn0004053	zen	3.05969	392.159	47.0331	0.000191453	0.00159898
FBgn0004054	zen2	NA	NA	NA	NA	NA
FBgn0004055	uzip	0.43841	107.485	79.318	0.252448	0.369281
FBgn0004057	Zw	0.107864	121.121	112.395	0.500076	0.617006
FBgn0004066	Pros28.1	-1.07422	5932.53	12491.5	0.000267862	0.0020352
FBgn0004087	Dhfr	1.11087	4846.33	2243.92	0.000199517	0.00163803
FBgn0004101	bs	-0.582115	50.6712	75.8569	0.0253103	0.0624124
FBgn0004102	oc	0.348793	130.85	102.749	0.0470867	0.100918
FBgn0004103	Pp1-87B	0.148946	6759.67	6096.61	0.433765	0.55598
FBgn0004106	cdc2	0.516386	5713.21	3994.23	0.0205901	0.0533443
FBgn0004107	cdc2c	1.0885	1899.36	893.174	0.000125017	0.00120159
FBgn0004108	Nrt	1.81759	1811.71	513.973	0.000324508	0.00234309
FBgn0004110	tin	0.577138	312.468	209.445	0.00473505	0.0173121
FBgn0004117	Tm2	2.78614	290.743	42.1499	1.71e-06	8.35e-05
FBgn0004118	nAcR&bgr;-96A	0.346973	234.246	184.172	0.0945538	0.174517
FBgn0004132	boca	-0.00202851	2822.43	2826.4	0.989732	0.994136
FBgn0004133	blow	0.448015	532.278	390.187	0.0225916	0.0572211
FBgn0004143	nullo	NA	NA	NA	NA	NA
FBgn0004145	Vha16	0.363095	45.4707	35.3533	0.3373	0.461275
FBgn0004167	kst	0.555271	686.635	467.276	0.0058284	0.0201497
FBgn0004168	5-HT1A	-0.52433	142.73	205.283	0.021829	0.0558785
FBgn0004169	up	2.16401	1164.52	259.847	0.000763063	0.00437715
FBgn0004170	sc	-0.0434134	115.965	119.507	0.793433	0.856955
FBgn0004171	Mst98Cb	-4.76218	155.438	4218.1	2.09e-08	1.47e-05
FBgn0004172	Mst84Da	-2.07609	25.0562	105.653	0.000272442	0.00205763
FBgn0004173	Mst84Db	-2.53281	19.3709	112.099	1.32e-06	7.27e-05
FBgn0004174	Mst84Dc	-5.25339	120.161	4583.45	8.55e-09	1.47e-05
FBgn0004175	Mst84Dd	-0.183927	52.6606	59.821	0.412831	0.536041
FBgn0004176	&ggr;Tub23C	-0.506904	1842.13	2617.67	0.009135	0.0284962
FBgn0004177	mts	0.206853	7492.61	6491.79	0.350483	0.474022
FBgn0004179	Csp	-0.685725	408.18	656.561	0.00700437	0.0231883
FBgn0004181	Peb	0.0755498	78.4876	74.4832	0.612737	0.716886
FBgn0004197	Ser	0.0340766	67.4302	65.8562	0.916179	0.944877
FBgn0004198	ct	0.440072	314.804	232.041	0.0634092	0.128064
FBgn0004210	puc	0.416879	444.021	332.591	0.0251934	0.062223
FBgn0004227	nonA	-0.811428	544.766	956.036	0.00246611	0.0106196
FBgn0004228	mex1	-0.561445	81.5919	120.409	0.0683539	0.135433
FBgn0004237	Hrb87F	-1.50667	2194.49	6235.74	4.6e-05	0.000599679
FBgn0004240	Dpt	0.170242	67.2103	59.7294	0.364074	0.488017
FBgn0004242	syt	0.76259	159.035	93.741	0.00373593	0.0144414
FBgn0004243	scra	0.880024	848.342	460.953	0.0137618	0.0389588
FBgn0004244	Rdl	-0.296461	44.7384	54.9445	0.228334	0.342813
FBgn0004359	T48	2.30058	1266.44	257.064	3.75e-06	0.000126284
FBgn0004360	Wnt2	1.0714	271.246	129.074	0.00384957	0.0147575
FBgn0004362	HmgD	1.04905	10966.6	5299.99	0.000751062	0.00433766
FBgn0004363	porin	0.0537065	3073.41	2961.1	0.764135	0.834207
FBgn0004364	18w	0.540803	404.729	278.206	0.0282963	0.068104
FBgn0004366	rdgC	-0.751832	102.283	172.237	0.00187548	0.00866971
FBgn0004367	mei-41	0.511416	143.473	100.651	0.118628	0.20796
FBgn0004368	Ptp4E	0.520388	496.34	346.04	0.0175194	0.0470471
FBgn0004369	Ptp99A	1.32755	57.4434	22.8881	0.000395349	0.00271799
FBgn0004370	Ptp10D	0.329972	54.4396	43.3095	0.0794789	0.152992
FBgn0004372	aly	-4.21017	51.2898	949.329	1.2e-07	2.49e-05
FBgn0004373	fwd	0.621469	132.992	86.4462	0.00544393	0.0191241
FBgn0004374	neb	0.470191	276.613	199.678	0.0739167	0.144217
FBgn0004377	Klp54D	0.252721	93.2675	78.2805	0.142437	0.239664
FBgn0004378	Klp61F	0.511286	608.01	426.578	0.0116281	0.0341497
FBgn0004379	Klp67A	0.831471	600.353	337.372	0.000747498	0.00432127
FBgn0004380	Klp64D	-0.499798	51.4139	72.7001	0.0295631	0.0704423
FBgn0004381	Klp68D	0.0387884	75.1098	73.1173	0.925741	0.951325
FBgn0004387	Klp98A	-0.448676	280.486	382.804	0.0203887	0.0529853
FBgn0004389	bnk	0.129045	52.1014	47.6434	0.538822	0.651377
FBgn0004390	Gap1	-1.28923	120.274	293.945	0.000306189	0.0022374
FBgn0004391	shtd	-0.246268	767.838	910.759	0.175493	0.280855
FBgn0004394	pdm2	-0.524945	37.4405	53.8723	0.073872	0.144175
FBgn0004395	unk	1.09509	781.514	365.833	0.0132061	0.0376894
FBgn0004396	CrebA	-0.0613665	54.2753	56.6337	0.801964	0.862437
FBgn0004397	Vinc	2.01552	2582.49	638.715	4.1e-06	0.000131121
FBgn0004400	rhi	0.997003	881.993	441.914	0.000404124	0.00275585
FBgn0004401	Pep	-0.0975122	6277.9	6716.9	0.575751	0.684584
FBgn0004403	RpS14a	0.494595	51177.4	36323.7	0.0180172	0.0480978
FBgn0004404	RpS14b	0.894969	1182.96	636.147	0.000461106	0.00304904
FBgn0004406	tam	-0.245485	350.873	415.957	0.164392	0.268078
FBgn0004413	RpS26	0.591782	38391	25473.3	0.0148889	0.0414312
FBgn0004414	msopa	-0.106355	42.3452	45.5848	0.59095	0.697608
FBgn0004419	me31B	0.297233	5068.8	4125.05	0.109253	0.195323
FBgn0004426	LysC	0.267367	51.9601	43.1703	0.109584	0.195772
FBgn0004429	LysP	NA	NA	NA	NA	NA
FBgn0004430	LysS	0.675674	75.1831	47.0676	0.00283114	0.011786
FBgn0004431	LysX	NA	NA	NA	NA	NA
FBgn0004432	Cyp1	0.337007	92.2354	73.0211	0.0610527	0.124058
FBgn0004435	Galpha49B	-3.57739	107.449	1282.64	2.14e-07	3.51e-05
FBgn0004436	UbcD6	-0.15999	345.626	386.16	0.389482	0.51278
FBgn0004449	Ten-m	0.0233814	195.171	192.033	0.907664	0.938929
FBgn0004456	mew	1.11687	569.275	262.489	0.000474299	0.00311672
FBgn0004462	Pk17E	0.133014	216.053	197.024	0.438953	0.560574
FBgn0004463	RpIII128	-0.416489	222.125	296.465	0.15741	0.259234
FBgn0004465	Su(P)	-0.755656	1814.43	3063.49	0.00173852	0.00818116
FBgn0004493	DNApol-&agr;180	0.712345	630.27	384.671	0.00279406	0.0116815
FBgn0004507	GlyP	0.806625	848.635	485.18	0.00429119	0.016008
FBgn0004509	Fur1	0.68516	674.904	419.748	0.00253195	0.0108403
FBgn0004510	Ets97D	0.160107	103.757	92.8581	0.404613	0.528354
FBgn0004511	dy	0.376074	165.847	127.791	0.0562865	0.116568
FBgn0004512	Mdr49	NA	NA	NA	NA	NA
FBgn0004513	Mdr65	0.217659	33.5698	28.8687	0.343263	0.46712
FBgn0004514	TyrR	0.439919	100.656	74.2014	0.0389213	0.0869403
FBgn0004516	Gad1	0.239586	78.0813	66.1339	0.252647	0.369529
FBgn0004552	Akh	0.472569	104.872	75.5791	0.0222793	0.0567097
FBgn0004554	Edg91	0.306156	332.966	269.301	0.114116	0.201758
FBgn0004556	Dbp73D	0.323949	847.654	677.174	0.138771	0.235311
FBgn0004567	slp2	0.161573	127.597	114.078	0.55232	0.664224
FBgn0004568	Dgk	-0.351775	51.2389	65.3875	0.189348	0.298123
FBgn0004569	aos	1.56059	172.16	58.3643	3.78e-05	0.000520176
FBgn0004571	spin	0.518614	1773.18	1237.76	0.0346505	0.0795797
FBgn0004572	5-HT1B	NA	NA	NA	NA	NA
FBgn0004573	5-HT7	0.719089	111.526	67.7502	0.00968509	0.0298001
FBgn0004574	Rop	-1.04552	371.881	767.604	0.000751363	0.00433766
FBgn0004575	Syn	0.930549	72.2433	37.9031	0.000984388	0.00531183
FBgn0004577	Pxd	0.44679	138.288	101.458	0.0163277	0.0444906
FBgn0004579	salm	0.289963	37.1728	30.4045	0.332005	0.455413
FBgn0004580	Cbp53E	-0.164879	38.3673	43.0125	0.342168	0.466117
FBgn0004581	bgcn	-1.86856	132.313	483.163	0.000100272	0.00102052
FBgn0004583	ex	1.05021	359.368	173.538	0.00018921	0.00158949
FBgn0004584	Rrp1	0.649663	308.416	196.593	0.00373628	0.0144414
FBgn0004586	grh	-0.316526	40.5389	50.4843	0.130052	0.223737
FBgn0004587	B52	0.53852	146.016	100.529	0.0128088	0.0367881
FBgn0004588	Eig71Ea	-0.383821	27.2029	35.4941	0.433123	0.555486
FBgn0004589	Eig71Eb	NA	NA	NA	NA	NA
FBgn0004590	Eig71Ec	NA	NA	NA	NA	NA
FBgn0004591	Eig71Ed	0.317254	79.88	64.1114	0.125346	0.217118
FBgn0004592	Eig71Ee	NA	NA	NA	NA	NA
FBgn0004593	Eig71Ef	0.245408	59.125	49.8765	0.373169	0.49719
FBgn0004594	Eig71Eg	NA	NA	NA	NA	NA
FBgn0004595	pros	NA	NA	NA	NA	NA
FBgn0004597	CycC	-0.196867	1347.21	1544.18	0.231038	0.346051
FBgn0004598	Fur2	2.04641	807.871	195.574	3.93e-05	0.000533936
FBgn0004603	Src42A	0.611185	2558.72	1675.09	0.0196236	0.0515317
FBgn0004606	zfh1	0.392755	213.936	162.949	0.035257	0.0805921
FBgn0004607	zfh2	NA	NA	NA	NA	NA
FBgn0004611	Plc21C	1.09935	89.257	41.6587	0.00205805	0.0092862
FBgn0004618	gl	NA	NA	NA	NA	NA
FBgn0004619	Glu-RI	0.0564398	81.0492	77.9397	0.776309	0.843564
FBgn0004620	GluRIIA	0.185414	99.0172	87.0754	0.345874	0.469395
FBgn0004622	Takr99D	0.276509	36.247	29.925	0.196302	0.306362
FBgn0004623	G&bgr;76C	0.0837546	250.708	236.568	0.666677	0.762596
FBgn0004624	CaMKII	1.4159	1008.4	377.922	0.000176757	0.00152127
FBgn0004625	norpA	0.48895	90.5265	64.5041	0.178346	0.284401
FBgn0004629	Cys	0.183049	74.0936	65.2646	0.400994	0.524332
FBgn0004635	rho	1.27523	130.063	53.7366	0.0013228	0.00664979
FBgn0004636	R	0.644252	1125.4	720.055	0.0118569	0.0347166
FBgn0004638	drk	-0.543613	2102.06	3064	0.0101168	0.0307986
FBgn0004643	mit(1)15	0.321205	2434.39	1948.49	0.085741	0.162182
FBgn0004644	hh	2.07417	867.995	206.125	2.86e-05	0.000431797
FBgn0004646	ogre	0.179067	4681.32	4134.88	0.333869	0.457387
FBgn0004647	N	0.624662	118.988	77.172	0.0479389	0.102311
FBgn0004648	svr	1.63345	329.284	106.134	0.000129195	0.00122628
FBgn0004649	yl	3.32874	1962.1	195.285	5.64e-06	0.000158243
FBgn0004650	fs(1)N	1.73014	650.117	195.96	1.63e-05	0.00029912
FBgn0004652	fru	-0.123907	104.717	114.108	0.651417	0.749669
FBgn0004654	Pgd	1.1164	516.495	238.23	0.012246	0.0355352
FBgn0004655	wapl	0.258181	2084.19	1742.68	0.137262	0.233409
FBgn0004656	fs(1)h	1.31794	429.27	172.184	0.00493341	0.0178483
FBgn0004657	mys	NA	NA	NA	NA	NA
FBgn0004666	sim	1.42226	235.534	87.8842	0.000141047	0.00129385
FBgn0004687	Mlc-c	0.547231	3136.45	2146.37	0.0121365	0.0352984
FBgn0004698	mus210	0.460524	3596.86	2613.92	0.0185749	0.0492127
FBgn0004777	Ccp84Ag	0.408523	62.0928	46.7803	0.0486451	0.103556
FBgn0004778	Ccp84Af	-0.0953117	102.488	109.487	0.581432	0.689721
FBgn0004779	Ccp84Ae	0.108756	143.424	133.009	0.606355	0.711277
FBgn0004781	Ccp84Ac	-0.442466	195.185	265.242	0.0260993	0.0639112
FBgn0004782	Ccp84Ab	NA	NA	NA	NA	NA
FBgn0004783	Ccp84Aa	0.347954	86.0311	67.5944	0.07438	0.144831
FBgn0004784	inaC	0.119987	663.114	610.195	0.494001	0.61148
FBgn0004795	retn	3.75032	1030.67	76.5881	1.25e-05	0.000256414
FBgn0004797	mdy	1.22135	1213.5	520.445	7.23e-05	0.000806846
FBgn0004811	fs(2)ltoPP43	-1.67671	368.829	1179.14	0.000102138	0.0010339
FBgn0004828	His3.3B	1.145	11465.7	5184.66	0.000168532	0.00146847
FBgn0004832	Xpac	-0.383665	991.68	1293.8	0.0330697	0.0767015
FBgn0004837	Su(H)	-0.783007	615.54	1059.17	0.00366262	0.0142219
FBgn0004838	Hrb27C	-0.706998	1785.55	2914.74	0.00167076	0.00793518
FBgn0004839	otk	0.860342	269.597	148.5	0.00284229	0.0118136
FBgn0004841	Takr86C	-0.00228625	218.225	218.571	0.9899	0.994225
FBgn0004842	NepYr	0.0221437	421.337	414.919	0.905197	0.937311
FBgn0004852	Ac76E	0.158063	98.2911	88.0912	0.343576	0.46738
FBgn0004854	B-H2	-0.186507	73.9443	84.149	0.336535	0.460501
FBgn0004855	RpII15	-0.964889	1052.94	2055.25	0.000422417	0.00285594
FBgn0004856	Bx42	0.158696	3218.51	2883.25	0.359551	0.48303
FBgn0004858	elB	1.95277	321.797	83.1268	1.62e-05	0.00029912
FBgn0004859	ci	2.26259	1240.47	258.51	9.64e-06	0.000219659
FBgn0004860	ph-d	0.316561	467.767	375.608	0.0738538	0.144175
FBgn0004861	ph-p	0.853844	161.535	89.3789	0.00207135	0.00932591
FBgn0004862	bap	0.665513	341.542	215.33	0.00316521	0.0127405
FBgn0004863	C15	0.460945	75.6009	54.9248	0.116746	0.205459
FBgn0004864	hop	-0.785833	319.138	550.222	0.00911897	0.0284715
FBgn0004865	Eip78C	NA	NA	NA	NA	NA
FBgn0004867	sop	0.57517	45404.1	30475.6	0.00625537	0.0212559
FBgn0004868	Gdi	-1.55328	12094.7	35496	3.14e-05	0.000459979
FBgn0004870	bab1	2.44655	151.648	27.8196	0.00353341	0.0138306
FBgn0004872	piwi	2.95018	4561.25	590.191	2.78e-05	0.000424455
FBgn0004873	hts	3.62967	4049.27	327.144	5.91e-07	5.12e-05
FBgn0004875	enc	-1.38881	1342.45	3515.38	0.000130565	0.00123651
FBgn0004876	cdi	1.51131	582.242	204.246	0.000341586	0.00242895
FBgn0004878	cas	2.11584	1040.5	240.055	7.77e-06	0.000194122
FBgn0004879	plx	0.256561	718.122	601.126	0.115493	0.203764
FBgn0004880	scrt	NA	NA	NA	NA	NA
FBgn0004882	orb	3.10014	3235.89	377.364	2.27e-05	0.000367842
FBgn0004885	tok	0.528471	58.4774	40.5417	0.0756594	0.14696
FBgn0004888	Scs&agr;	NA	NA	NA	NA	NA
FBgn0004889	tws	-0.715979	2081.23	3418.62	0.00155574	0.00752882
FBgn0004892	sob	NA	NA	NA	NA	NA
FBgn0004893	bowl	1.40702	275.113	103.743	3.36e-05	0.000478065
FBgn0004895	fd64A	NA	NA	NA	NA	NA
FBgn0004896	fd59A	NA	NA	NA	NA	NA
FBgn0004897	fd96Ca	0.156665	85.3571	76.5735	0.358263	0.481813
FBgn0004898	fd96Cb	0.10735	46.3635	43.0388	0.875752	0.915555
FBgn0004901	Prat	1.44619	3872.12	1421.03	9.8e-05	0.00100858
FBgn0004903	Rb97D	-1.27843	47.7516	115.834	0.000939466	0.00512632
FBgn0004907	14-3-3&zgr;	0.298843	2764.69	2247.43	0.103172	0.186878
FBgn0004908	Arf84F	-0.766812	1030.66	1753.68	0.0025656	0.0109448
FBgn0004910	Eip63F-1	1.47389	45.4037	16.3458	0.00490588	0.0178028
FBgn0004911	Eip63F-2	0.280602	48.1907	39.6729	0.12976	0.223347
FBgn0004913	Gnf1	-0.568885	210.573	312.359	0.0244361	0.0607801
FBgn0004914	Hnf4	1.59856	1880.25	620.87	0.000230846	0.00182533
FBgn0004915	TfIIB	-1.23547	1898.58	4470.37	0.000366935	0.00257302
FBgn0004919	gol	0.644803	51.7118	33.0738	0.0477206	0.101941
FBgn0004921	G&ggr;1	0.925513	263.132	138.537	0.00519273	0.0184467
FBgn0004924	Top1	-0.199639	135.096	155.146	0.311128	0.433645
FBgn0004925	eIF-2&agr;	NA	NA	NA	NA	NA
FBgn0004926	eIF-2&bgr;	-0.107641	332.666	358.436	0.603703	0.709417
FBgn0004956	os	0.427077	193.13	143.644	0.058172	0.119511
FBgn0004957	por	0.415002	150.256	112.695	0.0265192	0.0647805
FBgn0004959	phm	1.74358	347.386	103.739	0.00182998	0.00849355
FBgn0005198	gig	-0.39625	2179.21	2868.02	0.0440586	0.0957758
FBgn0005278	Sam-S	0.801442	1252.4	718.598	0.000749484	0.00433077
FBgn0005322	nmd	-0.202357	594.676	684.22	0.305813	0.42822
FBgn0005355	Su(fu)	-0.851518	516.311	931.631	0.000812879	0.00457987
FBgn0005386	ash1	-0.023412	89.1907	90.6498	0.893964	0.928938
FBgn0005390	fs(1)M3	3.24908	348.481	36.6529	2.78e-05	0.000424455
FBgn0005391	Yp2	0.826633	219.72	123.888	0.00279584	0.0116815
FBgn0005410	sno	-0.892232	148.379	275.398	0.00513594	0.018286
FBgn0005411	U2af50	0.39117	3877.25	2956.44	0.0425701	0.0931971
FBgn0005427	ewg	0.786345	115.448	66.9382	0.00882848	0.0278073
FBgn0005511	mid	NA	NA	NA	NA	NA
FBgn0005533	RpS17	0.0256157	454.366	446.37	0.875795	0.915555
FBgn0005536	Mbs	1.95605	826.259	212.954	1.4e-05	0.000273966
FBgn0005558	ey	0.372949	134.378	103.767	0.0788081	0.151978
FBgn0005561	sv	0.846375	39.8665	22.173	0.00399346	0.0151688
FBgn0005563	cac	0.888853	115.754	62.5123	0.0832405	0.158495
FBgn0005564	Shal	0.418297	184.636	138.165	0.0672639	0.133798
FBgn0005585	Crc	0.22201	5245.48	4497.32	0.187105	0.295143
FBgn0005586	Rab3	0.472933	238.478	171.823	0.108558	0.19446
FBgn0005590	scw	NA	NA	NA	NA	NA
FBgn0005592	btl	-0.188589	73.1772	83.3963	0.483513	0.602108
FBgn0005593	RpL7	0.305057	58082.3	47012.4	0.098024	0.179611
FBgn0005596	yem&agr;	-0.0597049	258.77	269.704	0.801134	0.862376
FBgn0005612	Sox14	0.6432	112.562	72.0727	0.00948781	0.0293287
FBgn0005613	Sox15	NA	NA	NA	NA	NA
FBgn0005614	trpl	-0.0466937	71.3211	73.6672	0.795074	0.858422
FBgn0005616	msl-2	-1.36279	138.422	355.997	7.87e-05	0.00086115
FBgn0005617	msl-1	0.968354	327.62	167.443	0.000877972	0.00486211
FBgn0005619	Hdc	NA	NA	NA	NA	NA
FBgn0005624	Psc	1.38208	856.877	328.755	6.79e-05	0.000771114
FBgn0005626	ple	-0.39113	36.1298	47.3814	0.0339522	0.078346
FBgn0005630	lola	1.60892	365.465	119.816	6.33e-05	0.000737323
FBgn0005631	robo	0.0904739	235.298	220.995	0.544979	0.657584
FBgn0005632	faf	-0.731848	432.047	717.529	0.00194356	0.00890626
FBgn0005633	fln	NA	NA	NA	NA	NA
FBgn0005634	zip	0.539286	599.063	412.222	0.0742898	0.144722
FBgn0005636	nvy	0.839209	68.1037	38.0665	0.0108371	0.0324214
FBgn0005638	slbo	0.725903	44.5377	26.9283	0.0662562	0.132293
FBgn0005639	mxc	0.312082	336.109	270.729	0.064748	0.13
FBgn0005640	Eip63E	-0.305807	363.586	449.432	0.14824	0.247452
FBgn0005642	wdn	0.883756	2015.92	1092.54	0.00206093	0.00929586
FBgn0005648	Pabp2	0.277798	337.321	278.239	0.180358	0.286755
FBgn0005649	Rox8	0.0151662	230.109	227.703	0.962647	0.97699
FBgn0005654	lat	0.531274	254.085	175.812	0.0221932	0.0565589
FBgn0005655	mus209	0.400946	16143.8	12226.7	0.0596204	0.121912
FBgn0005658	Ets65A	0.435829	74.1146	54.7906	0.0323115	0.0753299
FBgn0005659	Ets98B	NA	NA	NA	NA	NA
FBgn0005660	Ets21C	NA	NA	NA	NA	NA
FBgn0005664	Cry	1.17976	43.9425	19.3973	0.00119358	0.00615433
FBgn0005666	bt	2.49196	515.639	91.6623	2.85e-06	0.000106481
FBgn0005670	Cyp4d1	0.58739	61.9676	41.2423	0.0676319	0.13433
FBgn0005671	Vha55	0.022592	1877.11	1847.94	0.897349	0.931613
FBgn0005672	spi	0.973534	1838.77	936.408	0.000273623	0.00206204
FBgn0005674	Aats-glupro	-0.0496976	4131.14	4275.93	0.764353	0.834373
FBgn0005677	dac	-0.62142	21.3756	32.884	0.340389	0.464359
FBgn0005683	pie	-0.211893	123.621	143.179	0.304273	0.426583
FBgn0005694	Aef1	-1.67032	426.263	1356.73	1.12e-05	0.000240328
FBgn0005695	gcl	0.654804	430.148	273.214	0.00274478	0.0115137
FBgn0005696	DNApol-alpha73	1.24129	975.675	412.706	0.000178981	0.00153668
FBgn0005771	noc	1.40909	497.25	187.239	0.000595936	0.0036646
FBgn0005775	Con	0.104879	51.0293	47.4513	0.623619	0.726279
FBgn0005777	PpD3	-0.509962	1814.78	2584.28	0.01265	0.0364564
FBgn0005778	PpD5	0.0584437	39.4613	37.8946	0.832823	0.884376
FBgn0005779	PpD6	-0.115689	84.0647	91.0834	0.526074	0.639964
FBgn0008635	&bgr;Cop	0.18997	2874.71	2520.04	0.354521	0.478255
FBgn0008636	hbn	-0.226051	83.1248	97.2252	0.337608	0.461496
FBgn0008646	E5	-0.266312	50.7103	60.9907	0.24181	0.357483
FBgn0008649	dei	0.281845	159.686	131.348	0.113024	0.200253
FBgn0008651	lbl	-0.0717392	109.915	115.519	0.646983	0.745931
FBgn0008654	Su(z)2	2.52707	1154.03	200.213	1.68e-05	0.000305173
FBgn0010014	CanB	3.96608	2096.68	134.16	2.45e-06	9.91e-05
FBgn0010015	CanA1	-0.274154	63.3008	76.5487	0.258219	0.375896
FBgn0010019	Cyp4g1	-0.0355279	108.163	110.86	0.846934	0.894957
FBgn0010038	GstD2	-0.853621	117.676	212.644	0.00819673	0.026196
FBgn0010039	GstD3	0.534073	1410.14	973.845	0.0142933	0.0400865
FBgn0010040	GstD4	-0.351001	49.3108	62.8932	0.0864929	0.16314
FBgn0010041	GstD5	-0.913654	649.098	1222.78	0.00841048	0.0267506
FBgn0010042	GstD6	NA	NA	NA	NA	NA
FBgn0010043	GstD7	-1.15808	47.2794	105.509	0.00711937	0.0235013
FBgn0010044	GstD8	0.48131	180.292	129.148	0.0244562	0.0608182
FBgn0010051	Itp-r83A	1.0909	253.025	118.787	0.00136009	0.00679131
FBgn0010052	Jhe	0.858843	44.7763	24.6894	0.0176395	0.0473093
FBgn0010053	Jheh1	0.367339	3203.86	2483.66	0.0435189	0.0948147
FBgn0010078	RpL23	0.0436487	9740.34	9450.06	0.79865	0.860739
FBgn0010083	SmB	-0.680874	1993.63	3196.01	0.00429241	0.016008
FBgn0010097	&ggr;Tub37C	0.645716	122.364	78.2118	0.0196255	0.0515317
FBgn0010100	Acon	-0.196445	4122.22	4723.54	0.318262	0.440626
FBgn0010105	comm	0.282764	176.38	144.987	0.203621	0.314898
FBgn0010109	dpn	0.196518	93.8173	81.87	0.44565	0.566893
FBgn0010110	east	-0.227108	47.1073	55.1384	0.571928	0.681516
FBgn0010113	hdc	0.0184173	1137.5	1123.07	0.966324	0.97902
FBgn0010114	hig	NA	NA	NA	NA	NA
FBgn0010173	RpA-70	NA	NA	NA	NA	NA
FBgn0010194	Wnt5	NA	NA	NA	NA	NA
FBgn0010197	Gyc32E	0.151928	45.4295	40.8887	0.458031	0.578048
FBgn0010198	RpS15Aa	0.236563	45.998	39.0415	0.228143	0.342608
FBgn0010213	Sod2	0.0990107	222.787	208.01	0.606766	0.711627
FBgn0010215	alpha-Cat	0.865929	475.223	260.752	0.0011136	0.00583139
FBgn0010217	ATPsyn-&bgr;	0.251227	2425.87	2038.17	0.137652	0.233948
FBgn0010218	Cpn	0.263874	90.3421	75.2412	0.201627	0.312551
FBgn0010220	Dbp45A	-0.0802009	1319.42	1394.85	0.597291	0.703124
FBgn0010222	Nmdmc	0.103691	5223.94	4861.65	0.579457	0.687959
FBgn0010223	G&agr;73B	0.239368	557.137	471.959	0.129301	0.222658
FBgn0010225	Gel	0.783148	345.642	200.852	0.00125847	0.00640433
FBgn0010226	GstS1	-1.20481	8032.1	18514.6	0.000333018	0.00238817
FBgn0010228	HmgZ	0.840678	214.589	119.822	0.00596054	0.0204947
FBgn0010235	Klc	0.0027261	1160.02	1157.83	0.985069	0.991263
FBgn0010238	Lac	0.112891	1434.12	1326.18	0.586137	0.69343
FBgn0010240	Lcch3	-0.0528104	54.7537	56.7951	0.81421	0.871639
FBgn0010241	Mdr50	-0.0744674	531.989	560.17	0.784516	0.850364
FBgn0010246	Myo61F	1.71725	589.973	179.427	1.95e-05	0.000337259
FBgn0010256	Rbp2	0.308611	3114.29	2514.54	0.443658	0.565099
FBgn0010258	Rbp4	-2.60382	32.7862	199.306	0.000232095	0.00183398
FBgn0010263	Rbp9	1.16906	1212.3	539.122	0.00025817	0.00197821
FBgn0010265	RpS13	0.184206	36153.5	31819.9	0.244047	0.360075
FBgn0010269	Dsor1	0.782549	447.843	260.348	0.00895894	0.0281062
FBgn0010278	Ssrp	-0.416322	933.297	1245.5	0.148904	0.248298
FBgn0010280	Taf4	-1.68698	734.869	2366.14	9.5e-05	0.000989206
FBgn0010282	TfIIF&agr;	-0.124565	5430.62	5920.35	0.438139	0.559998
FBgn0010287	Trf	-0.562481	632.961	934.761	0.0103056	0.0312379
FBgn0010288	Uch	-0.629974	4569.39	7071.3	0.00779104	0.0251217
FBgn0010292	bys	0.598572	800.993	528.982	0.00883171	0.0278105
FBgn0010294	ng2	0.90366	87.6781	46.8665	0.00950644	0.0293662
FBgn0010295	ng3	NA	NA	NA	NA	NA
FBgn0010296	ng4	NA	NA	NA	NA	NA
FBgn0010300	brat	0.730046	1441.4	868.999	0.0148872	0.0414312
FBgn0010303	hep	0.693054	225.39	139.413	0.00338334	0.0133883
FBgn0010309	pigeon	-0.183386	137.118	155.704	0.506808	0.62373
FBgn0010313	corto	2.55524	351.885	59.8684	9.55e-06	0.00021912
FBgn0010314	Cks30A	1.02032	204.707	100.922	0.000759463	0.00436251
FBgn0010315	CycD	1.07461	308.221	146.343	0.000192521	0.00160345
FBgn0010316	dap	2.54663	3748.08	641.498	6.76e-06	0.000177327
FBgn0010317	CycJ	0.892177	461.117	248.45	0.0012677	0.00643934
FBgn0010323	Gsc	0.130524	104.532	95.4903	0.528707	0.642426
FBgn0010328	woc	-0.382963	2463.71	3212.72	0.0361933	0.0823155
FBgn0010329	Tbh	NA	NA	NA	NA	NA
FBgn0010333	Rac1	0.447344	3354.28	2460	0.0184443	0.0489935
FBgn0010338	&agr;-Man-I	0.229739	42.4262	36.1806	0.455955	0.576291
FBgn0010339	128up	-0.92591	2551.9	4848.31	0.00080278	0.00454525
FBgn0010340	140up	-0.593673	1670.84	2521.44	0.00492172	0.0178194
FBgn0010341	Cdc42	0.271272	2961.96	2454.25	0.144522	0.242435
FBgn0010342	Map60	0.0268916	64.2418	63.0554	0.923309	0.949829
FBgn0010347	jing	-0.119344	58.4419	63.482	0.681635	0.773878
FBgn0010348	Arf79F	-0.101538	1017.67	1091.87	0.504423	0.621218
FBgn0010349	Dhc64C	-0.183977	619.589	703.86	0.384559	0.507726
FBgn0010350	CdsA	-0.703452	467.857	761.856	0.00174056	0.00818368
FBgn0010352	Nc73EF	-0.90214	1370.23	2560.74	0.000556078	0.00348562
FBgn0010355	Taf1	-0.243939	253.423	300.109	0.422697	0.545204
FBgn0010356	Taf5	0.220427	993.156	852.437	0.180828	0.287356
FBgn0010379	Akt1	0.406512	508.386	383.549	0.061441	0.124647
FBgn0010380	Bap	0.540999	1418.54	974.955	0.00746738	0.0243388
FBgn0010381	Drs	0.293792	62.8753	51.2908	0.306489	0.428881
FBgn0010382	CycE	1.02341	434.876	213.938	0.00428775	0.016008
FBgn0010383	Cyp18a1	2.39653	914.965	173.77	2.68e-06	0.000103046
FBgn0010385	Def	0.139436	186.48	169.301	0.541994	0.654482
FBgn0010387	Dbi	-2.71597	13.9113	91.4018	0.00182354	0.00847299
FBgn0010388	Dro	NA	NA	NA	NA	NA
FBgn0010389	htl	1.87539	961.394	262.031	1.54e-05	0.000290583
FBgn0010391	Gtp-bp	-0.43649	8045.72	10888.3	0.0185121	0.0491027
FBgn0010395	&bgr;Int-&ngr;	0.104687	34.938	32.4926	0.676397	0.76972
FBgn0010397	LamC	-0.802418	2889.19	5038.81	0.00177478	0.00830134
FBgn0010398	Lrr47	-0.52214	553.766	795.255	0.00891577	0.0280124
FBgn0010399	Nmdar1	NA	NA	NA	NA	NA
FBgn0010401	Os-C	NA	NA	NA	NA	NA
FBgn0010403	Os-E	NA	NA	NA	NA	NA
FBgn0010405	Pros25	-0.601124	7481.8	11349.1	0.0273831	0.0663482
FBgn0010406	RNaseX25	0.0640681	133.185	127.4	0.77528	0.842664
FBgn0010407	Ror	-2.12688	327.817	1431.81	7.29e-06	0.000186657
FBgn0010408	RpS9	1.51804	3975.53	1388.1	4.16e-05	0.000558065
FBgn0010409	RpL18A	0.743959	423.585	252.922	0.0022069	0.00976396
FBgn0010410	RpL27A	-0.0761065	55667.1	58682.5	0.645888	0.745069
FBgn0010411	RpS18	0.440892	30140.8	22204.1	0.0235186	0.0588748
FBgn0010412	RpS19a	0.58895	52361.5	34811.3	0.0112822	0.0333878
FBgn0010413	RpS25	0.0541406	112.877	108.72	0.856859	0.902021
FBgn0010414	SerT	-0.112255	40.2263	43.4813	0.627203	0.729104
FBgn0010415	Sdc	0.206415	1764.8	1529.53	0.668071	0.763691
FBgn0010416	TH1	0.861715	467.324	257.168	0.00120029	0.00617888
FBgn0010417	Taf6	-0.0466361	759.917	784.884	0.78077	0.847381
FBgn0010421	TfIIF&bgr;	-0.619349	334.935	514.521	0.0100526	0.0306684
FBgn0010422	TfIIS	-0.175694	5721.27	6462.22	0.310923	0.433503
FBgn0010423	TpnC47D	NA	NA	NA	NA	NA
FBgn0010424	TpnC73F	4.26582	4709.3	244.802	4.23e-08	1.78e-05
FBgn0010425	&egr;Try	NA	NA	NA	NA	NA
FBgn0010431	mtrm	2.68032	1203.16	187.701	2.73e-06	0.000103423
FBgn0010433	ato	-0.340055	64.986	82.2597	0.13901	0.23559
FBgn0010434	cora	1.46082	2262.15	821.81	0.000117692	0.00114813
FBgn0010435	emp	-0.300791	105.959	130.522	0.124548	0.216118
FBgn0010438	mtSSB	1.25749	8419.2	3521.5	5.94e-05	0.000703531
FBgn0010441	pll	1.91749	1543.98	408.713	1.34e-05	0.000268749
FBgn0010452	trn	-0.17088	260.627	293.399	0.449853	0.570575
FBgn0010453	Wnt4	0.9668	1678.03	858.549	0.0377506	0.085001
FBgn0010470	Fkbp13	1.02309	1055.63	519.434	0.000963784	0.00523416
FBgn0010473	tutl	0.774997	55.9273	32.6833	0.00470231	0.0172223
FBgn0010482	l(2)01289	1.12018	107.165	49.2997	0.0325609	0.0757997
FBgn0010488	l(2)01424	0.509281	978.407	687.402	0.117739	0.206889
FBgn0010497	l(2)01810	1.62427	309.857	100.51	0.000424446	0.00286813
FBgn0010501	Dcp-1	0.658786	192.436	121.891	0.00490037	0.017793
FBgn0010504	l(2)02045	0.196793	364.994	318.453	0.358948	0.482374
FBgn0010516	wal	0.147409	8041.99	7260.88	0.484294	0.602532
FBgn0010520	Bka	0.233147	86.7493	73.8043	0.449673	0.570461
FBgn0010531	CCS	-0.0332543	1425.96	1459.21	0.829149	0.881176
FBgn0010548	Aldh-III	1.12555	2451.8	1123.73	0.000179958	0.0015383
FBgn0010549	l(2)03659	0.212397	491.166	423.927	0.227797	0.34227
FBgn0010551	l(2)03709	-0.246872	6131.21	7275.49	0.16179	0.264722
FBgn0010575	sbb	1.15659	232.232	104.173	0.00683525	0.0227509
FBgn0010583	dock	2.21236	1172.28	252.955	6.15e-06	0.00016734
FBgn0010590	l(2)05070	-0.773522	1687.83	2885.23	0.00515235	0.0183393
FBgn0010591	Sply	0.967048	2740.49	1401.9	0.000242645	0.00188882
FBgn0010602	lwr	-0.306072	63.0731	77.9796	0.150029	0.249581
FBgn0010607	l(2)05714	-0.357981	120.735	154.737	0.112678	0.199803
FBgn0010609	l(2)44DEa	0.0717453	676.289	643.48	0.655359	0.752698
FBgn0010611	Hmgs	-0.00503818	831.851	834.761	0.974179	0.983514
FBgn0010612	l(2)06225	-0.37624	9361.66	12151	0.0465559	0.100103
FBgn0010620	Sip1	1.80776	1318.23	376.531	2.03e-05	0.000346783
FBgn0010621	Cct5	-0.578797	118.004	176.251	0.199672	0.310227
FBgn0010622	l(2)06496	-0.00146917	1724.42	1726.18	0.993433	0.996191
FBgn0010633	vlc	0.244992	760.483	641.711	0.136056	0.231801
FBgn0010638	Sec61&bgr;	-0.765402	4667.63	7934.23	0.00556534	0.0194587
FBgn0010651	l(2)08717	0.738484	112.411	67.3756	0.00831082	0.0264736
FBgn0010660	Nup214	0.254992	823.649	690.211	0.349789	0.473236
FBgn0010704	l(2)s5379	-0.804595	410.467	716.945	0.0060163	0.0206403
FBgn0010709	Atg6	-0.117628	260.544	282.677	0.487556	0.605815
FBgn0010715	Atg1	NA	NA	NA	NA	NA
FBgn0010741	l(3)01239	-0.737848	4888.2	8151.98	0.00210205	0.00940715
FBgn0010747	Srp54k	-0.79736	119.687	208.006	0.0210939	0.054356
FBgn0010750	atms	-0.555768	220.73	324.462	0.0201137	0.0525407
FBgn0010762	simj	-1.38385	375.449	979.786	0.00158004	0.00761878
FBgn0010768	sqz	0.886265	832.842	450.578	0.00773384	0.0249755
FBgn0010770	ppan	NA	NA	NA	NA	NA
FBgn0010772	Xe7	-0.0318941	491.3	502.283	0.890466	0.926439
FBgn0010774	Aly	0.301011	5433.56	4410.33	0.0813237	0.155761
FBgn0010786	l(3)02640	0.254177	181.695	152.345	0.414858	0.538064
FBgn0010803	Aats-trp	-0.725319	1297.24	2144.68	0.00646414	0.0217646
FBgn0010808	l(3)03670	-0.305648	2099.75	2595.23	0.139171	0.235706
FBgn0010812	Tom34	-0.00967421	178.984	180.188	0.964741	0.978126
FBgn0010825	Gug	-1.8487	459.845	1656.24	3.36e-05	0.000478065
FBgn0010830	l(3)04053	-0.894291	223.077	414.633	0.00471612	0.0172529
FBgn0010851	sgl	-0.0725252	157.315	165.425	0.632057	0.733149
FBgn0010877	l(3)05822	-0.000146946	1151.78	1151.9	0.999451	0.999681
FBgn0010894	sinu	-0.537006	358.383	519.998	0.0115069	0.0339118
FBgn0010905	Spn	0.0344979	109.237	106.656	0.864522	0.907519
FBgn0010909	msn	0.529943	1314.98	910.732	0.0193948	0.0510403
FBgn0010926	l(3)07882	0.523648	1361.63	947.162	0.0110838	0.0329569
FBgn0011016	SsRbeta	-1.26001	7308.66	17504	0.000165308	0.00144836
FBgn0011020	l(3)s2214	0.441074	868.07	639.408	0.0170056	0.0459308
FBgn0011202	dia	0.432058	265.266	196.616	0.0231205	0.0582454
FBgn0011204	cue	0.249473	1090.5	917.334	0.295094	0.416765
FBgn0011205	fbl	-0.91746	1064.19	2010.02	0.000731462	0.00424994
FBgn0011206	bol	0.879316	74.9791	40.7605	0.00861075	0.027271
FBgn0011207	pelo	-1.31027	391.044	969.745	0.000104019	0.00104707
FBgn0011211	blw	-0.613385	10216.4	15629.6	0.0538225	0.11242
FBgn0011217	eff	-0.172541	3523.53	3971.16	0.300419	0.422445
FBgn0011224	heph	-2.10653	2150.31	9260.4	1.28e-05	0.000261396
FBgn0011225	jar	2.14542	1673.37	378.23	7.94e-06	0.000196874
FBgn0011227	ox	-0.567486	100.367	148.738	0.0111389	0.0330662
FBgn0011230	poe	-0.773927	1485.97	2540.89	0.00211642	0.00946176
FBgn0011232	scat	-0.0324217	308.883	315.903	0.830266	0.882031
FBgn0011236	ken	1.67869	3562.96	1112.95	8.92e-05	0.000944772
FBgn0011239	ms(2)35Ci	-1.1073	59.0817	127.287	0.00534401	0.0188516
FBgn0011241	cbx	0.229835	313.436	267.277	0.185139	0.292516
FBgn0011244	Hsp60B	-1.19459	24.9543	57.1155	0.00212952	0.00950583
FBgn0011253	gish	-0.3954	1062.6	1397.65	0.087445	0.164376
FBgn0011259	Sema-1a	-0.0210955	136.344	138.352	0.883894	0.921731
FBgn0011260	Sema-2a	2.40999	1140.03	214.506	1.11e-05	0.000239455
FBgn0011270	Pglym87	-1.0515	39.9332	82.7685	0.00135695	0.00678097
FBgn0011272	RpL13	-0.0372015	41294.7	42373.4	0.798891	0.860852
FBgn0011273	And	-2.89907	46.2505	345.005	4.26e-06	0.000132996
FBgn0011274	Dif	2.42492	171.718	31.9772	0.000123167	0.00118887
FBgn0011276	HLH3B	NA	NA	NA	NA	NA
FBgn0011277	HLH4C	0.261905	91.0543	75.938	0.269262	0.388528
FBgn0011278	lbe	NA	NA	NA	NA	NA
FBgn0011279	Pbprp1	NA	NA	NA	NA	NA
FBgn0011280	Pbprp2	NA	NA	NA	NA	NA
FBgn0011281	Pbprp3	NA	NA	NA	NA	NA
FBgn0011282	Pbprp4	0.538109	194.8	134.154	0.0167379	0.0453823
FBgn0011283	Pbprp5	0.174961	40.9888	36.3075	0.475183	0.594708
FBgn0011284	RpS4	-0.0959621	57592.3	61553.4	0.547093	0.659632
FBgn0011285	S6kII	0.17166	109.03	96.7987	0.538217	0.650729
FBgn0011286	Rya-r44F	1.66863	800.323	251.744	1.22e-05	0.000252286
FBgn0011289	TfIIA-L	-0.226891	3103.16	3631.66	0.230045	0.344902
FBgn0011290	Taf12	0.764677	2919.3	1718.26	0.001811	0.00843021
FBgn0011291	Taf11	-0.358105	1017.84	1304.61	0.0415832	0.0915279
FBgn0011293	a10	NA	NA	NA	NA	NA
FBgn0011294	a5	0.325903	119.423	95.2757	0.12753	0.220207
FBgn0011295	CG11297	NA	NA	NA	NA	NA
FBgn0011296	l(2)efl	1.94031	3095.19	806.483	2.17e-05	0.000356867
FBgn0011297	l(2)not	0.631663	418.553	270.148	0.00628329	0.0213164
FBgn0011300	babo	-0.678768	190.601	305.108	0.00496985	0.0179245
FBgn0011305	Rsf1	-0.0776903	905.184	955.265	0.616931	0.720142
FBgn0011327	Uch-L3	-0.731993	665.764	1105.79	0.00409762	0.0154646
FBgn0011335	l(3)j2D3	0.222917	1161.34	995.075	0.206091	0.317642
FBgn0011336	OstStt3	-0.406858	6143.97	8145.64	0.0289788	0.0694164
FBgn0011341	Kary&bgr;3	0.197479	9916	8647.48	0.22781	0.34227
FBgn0011361	mtacp1	-1.00001	795.846	1591.7	0.000738182	0.00428112
FBgn0011455	l(3)neo18	-0.343805	5589.79	7094	0.0782265	0.151064
FBgn0011471	l(3)neo38	0.510271	88.124	61.871	0.0378389	0.0851696
FBgn0011474	pr-set7	-2.07683	61.8042	260.739	1.22e-05	0.000252379
FBgn0011476	l(3)neo43	-0.555029	1041.09	1529.57	0.0155177	0.0428377
FBgn0011481	Ssdp	0.0926832	3748.67	3515.42	0.668207	0.763708
FBgn0011509	SrpR&bgr;	0.434023	256.024	189.508	0.0222153	0.0565924
FBgn0011554	&eegr;Try	0.0071574	38.6643	38.473	0.968743	0.980531
FBgn0011555	&thgr;Try	0.436589	328.335	242.6	0.0298124	0.0707959
FBgn0011556	&zgr;Try	0.0599028	51.9553	49.8422	0.762896	0.833287
FBgn0011559	Acp36DE	-0.151223	270.535	300.431	0.547653	0.660054
FBgn0011566	Bzd	0.443058	492.517	362.282	0.0452726	0.0978764
FBgn0011569	can	-0.417182	1135.56	1516.33	0.210915	0.323107
FBgn0011570	cpb	0.050419	1459.82	1409.68	0.748428	0.8231
FBgn0011571	caz	-0.316783	235.754	293.643	0.20999	0.322275
FBgn0011573	Cdc37	0.0496327	76.9204	74.3192	0.798994	0.86089
FBgn0011576	Cyp4d2	0.068395	84.6569	80.7372	0.670425	0.765137
FBgn0011577	dally	0.356444	205.27	160.334	0.0384355	0.0861925
FBgn0011581	Dms	NA	NA	NA	NA	NA
FBgn0011582	DopR	-0.00278675	166.21	166.532	0.98618	0.991828
FBgn0011584	Trp1	0.618045	826.221	538.327	0.00731669	0.0239961
FBgn0011586	e(r)	0.452941	2767.74	2021.98	0.044496	0.0964946
FBgn0011589	elk	0.383067	33.8248	25.937	0.178127	0.284172
FBgn0011591	fng	1.47271	329.084	118.57	0.000460772	0.00304843
FBgn0011592	fra	0.812527	781.74	445.11	0.00270103	0.0113877
FBgn0011596	fzo	NA	NA	NA	NA	NA
FBgn0011603	ine	NA	NA	NA	NA	NA
FBgn0011604	Iswi	0.861418	171.757	94.5368	0.00325846	0.0130328
FBgn0011606	Klp3A	0.625846	500.885	324.594	0.0127905	0.036744
FBgn0011638	La	-1.03097	7840.04	16020.3	0.000251193	0.00194004
FBgn0011640	lark	-0.280993	404.565	491.559	0.391399	0.514668
FBgn0011642	Zyx102EF	-0.912724	5009.27	9430.44	0.000593376	0.00365241
FBgn0011648	Mad	-0.480705	433.636	605.107	0.0296466	0.0705493
FBgn0011653	mas	-0.691598	57.2395	92.4458	0.0155712	0.042937
FBgn0011655	Med	0.335748	405.28	321.133	0.149685	0.249271
FBgn0011656	Mef2	2.23865	800.886	169.696	6.5e-06	0.000174399
FBgn0011659	Mlh1	1.73346	543.231	163.366	6.08e-05	0.000713148
FBgn0011660	Pms2	0.147956	381.643	344.443	0.343131	0.467033
FBgn0011661	Moe	0.666791	538.133	338.973	0.0867807	0.163537
FBgn0011666	msi	1.85395	1584.28	438.266	2.19e-05	0.000358844
FBgn0011668	Mst57Da	NA	NA	NA	NA	NA
FBgn0011669	Mst57Db	0.431114	177.486	131.64	0.126289	0.218542
FBgn0011670	Mst57Dc	-0.00866653	152.26	153.177	0.952369	0.969702
FBgn0011672	Mvl	0.176539	215.306	190.507	0.248242	0.364775
FBgn0011673	Myo31DF	0.705253	213.903	131.194	0.0120791	0.0351642
FBgn0011674	insc	0.452816	575.624	420.56	0.0693999	0.13714
FBgn0011676	Nos	0.0801236	130.449	123.402	0.590784	0.697522
FBgn0011692	pav	0.97195	484.648	247.082	0.00125074	0.00636854
FBgn0011693	Pdh	0.655551	319.808	203.025	0.00243873	0.0105302
FBgn0011694	PebII	-0.214831	27.3703	31.7651	0.425274	0.547864
FBgn0011695	PebIII	-0.637659	60.4067	93.9809	0.141933	0.239165
FBgn0011701	repo	0.0111511	63.5322	63.043	0.958307	0.974118
FBgn0011703	RnrL	1.36538	1337.14	518.986	0.000109993	0.00109328
FBgn0011704	RnrS	2.01704	5362.66	1324.92	6.05e-06	0.000166702
FBgn0011705	rost	-0.207328	34.1082	39.3795	0.471914	0.591847
FBgn0011706	rpr	0.522034	67.1186	46.7407	0.0156538	0.0430992
FBgn0011708	Syx5	-0.475527	530.737	737.95	0.028409	0.0683232
FBgn0011710	Sep1	1.46685	2643.95	956.504	6.48e-05	0.000745641
FBgn0011712	Snap	0.781538	230.993	134.379	0.00489711	0.0177914
FBgn0011715	Snr1	1.0035	1227.45	612.24	0.000255574	0.00196427
FBgn0011716	spdo	NA	NA	NA	NA	NA
FBgn0011722	Tig	0.927909	64.0311	33.656	0.009169	0.0285667
FBgn0011723	byn	NA	NA	NA	NA	NA
FBgn0011725	twin	0.261998	151.6	126.424	0.180914	0.287406
FBgn0011726	tsr	-0.23667	5053.39	5954.25	0.240602	0.356299
FBgn0011737	wee	0.463451	498.533	361.561	0.0398026	0.0884869
FBgn0011739	wts	0.891305	354.344	191.036	0.00136359	0.00679561
FBgn0011740	&agr;-Man-II	-0.794381	144.384	250.41	0.0201653	0.0526222
FBgn0011741	Actr13E	0.39397	3684.33	2803.89	0.0336461	0.0777673
FBgn0011742	Arp14D	0.956768	190.909	98.3581	0.0161143	0.0440886
FBgn0011743	Arp53D	-4.30067	123.638	2436.59	6.24e-07	5.16e-05
FBgn0011744	Arp66B	-0.55849	1109.22	1633.58	0.00557191	0.0194763
FBgn0011745	Arp87C	-0.63652	2119.79	3295.37	0.0146388	0.0408754
FBgn0011746	ana	0.222322	47.8278	40.9972	0.334116	0.457662
FBgn0011747	Ank	0.680368	2832.67	1767.6	0.0061158	0.0208979
FBgn0011754	PhK&ggr;	-0.738247	448.996	748.992	0.0507178	0.107067
FBgn0011758	B-H1	NA	NA	NA	NA	NA
FBgn0011760	ctp	-0.521155	7241.21	10391.9	0.0114906	0.0338814
FBgn0011761	dhd	0.870892	2401.25	1313.02	0.000534705	0.00338861
FBgn0011762	DNApol-&agr;50	0.529237	112.806	78.1657	0.027399	0.0663738
FBgn0011763	Dp	0.593945	832.434	551.512	0.00383977	0.0147383
FBgn0011764	Dsp1	1.82841	542.88	152.861	1.65e-05	0.000301753
FBgn0011766	E2f	0.892283	1909.39	1028.7	0.0034217	0.0134936
FBgn0011768	Fdh	-0.259914	5196.02	6221.76	0.126318	0.218563
FBgn0011769	Fdxh	-0.18518	954.328	1085.03	0.402157	0.525635
FBgn0011770	Gip	-0.210363	2108.68	2439.7	0.188425	0.296892
FBgn0011771	Hem	0.39817	1344.79	1020.45	0.0366159	0.0830524
FBgn0011774	Irbp	-0.138006	455.75	501.5	0.531616	0.645402
FBgn0011785	BRWD3	-0.512443	183.536	261.808	0.0162733	0.0444369
FBgn0011787	mRpL12	-0.914342	8577.93	16166.9	0.001361	0.00679319
FBgn0011802	Gem3	-1.11676	1167.27	2531.32	0.000218581	0.00175248
FBgn0011817	nmo	0.564021	4431.09	2997.26	0.064047	0.128869
FBgn0011818	oaf	-4.42695	173.93	3741.27	9.4e-08	2.35e-05
FBgn0011822	pcl	0.506136	147.759	104.038	0.0128213	0.0368018
FBgn0011823	Pen	0.500191	839.109	593.261	0.0615165	0.124726
FBgn0011824	CG4038	0.2423	1452.34	1227.81	0.340941	0.464846
FBgn0011826	Pp2B-14D	0.522901	1119.13	778.883	0.0160212	0.0439192
FBgn0011828	Pxn	2.41208	330.933	62.1774	2.29e-05	0.000368502
FBgn0011829	Ret	0.19758	144.151	125.701	0.234142	0.349213
FBgn0011832	Ser12	-0.584458	31.0124	46.5023	0.082764	0.157826
FBgn0011834	Ser6	NA	NA	NA	NA	NA
FBgn0011836	Taf2	-0.621574	919.676	1414.97	0.0192254	0.0506495
FBgn0011837	Tis11	0.68463	1707.3	1062.22	0.24	0.355598
FBgn0012034	AcCoAS	-0.103951	176.042	189.194	0.634946	0.735669
FBgn0012036	Aldh	-0.644875	11687.6	18274.8	0.0162894	0.044443
FBgn0012037	Ance	-1.46184	112.616	310.21	0.000864364	0.00481052
FBgn0012049	BtbVII	-0.335963	335.934	424.022	0.0917854	0.170754
FBgn0012051	CalpA	0.70626	1450.39	888.954	0.00533855	0.0188376
FBgn0012058	Cdc27	-1.29091	1046.94	2561.68	0.000247577	0.00191796
FBgn0012066	DNApol-&dgr;	0.0630147	706.842	676.632	0.724963	0.805423
FBgn0012344	Dh	NA	NA	NA	NA	NA
FBgn0013263	Trl	2.35738	1107.36	216.095	2.79e-05	0.000424455
FBgn0013269	FK506-bp1	0.0230447	14164.6	13940.2	0.873187	0.913732
FBgn0013272	Gp150	1.78544	1863.94	540.707	8.84e-06	0.000210095
FBgn0013303	Nca	-0.0919073	622.847	663.817	0.585394	0.692861
FBgn0013305	Nmda1	0.175129	1791.83	1587.01	0.312058	0.434455
FBgn0013307	Odc1	-0.119839	46.0232	50.0094	0.63068	0.7318
FBgn0013308	Odc2	0.507238	128.109	90.1332	0.047045	0.100893
FBgn0013323	Ptth	-0.0205588	161.74	164.061	0.912823	0.94257
FBgn0013325	RpL11	0.285206	20861.5	17119.4	0.281369	0.401416
FBgn0013334	Sap47	-1.29037	1346.11	3292.47	5.48e-05	0.000670582
FBgn0013342	n-syb	0.5005	226.301	159.964	0.0234	0.0586763
FBgn0013343	Syx1A	1.00742	2254.35	1121.39	0.000950457	0.00517735
FBgn0013347	TfIIA-S	0.092136	1430.46	1341.96	0.663165	0.759238
FBgn0013348	TpnC41C	-0.280787	55.8726	67.8772	0.251076	0.367723
FBgn0013432	bcn92	-0.00725506	125.236	125.868	0.972155	0.982411
FBgn0013433	beat-Ia	0.620362	84.5309	54.988	0.00592246	0.0203915
FBgn0013435	cdc2rk	-0.486332	166.729	233.568	0.0184457	0.0489935
FBgn0013467	igl	0.23887	44.5852	37.7819	0.466404	0.586274
FBgn0013469	klu	-3.24779	63.4558	602.772	2.07e-06	8.98e-05
FBgn0013531	MED20	-0.900839	949.083	1772.08	0.000699394	0.0041078
FBgn0013548	l(2)dtl	0.379714	1222.65	939.715	0.0989017	0.180852
FBgn0013563	l(3)70Da	0.334575	234.302	185.805	0.107869	0.193528
FBgn0013576	l(3)82Fd	0.926528	86.4422	45.4793	0.00107191	0.00566326
FBgn0013591	Mi-2	0.156422	156.586	140.497	0.463869	0.58361
FBgn0013717	not	-0.327502	2281.2	2862.54	0.114816	0.202711
FBgn0013718	nuf	2.80468	804.972	115.21	1.5e-06	7.74e-05
FBgn0013720	pck	-0.0756635	539.599	568.654	0.623971	0.726406
FBgn0013725	phyl	0.0408591	105.95	102.992	0.821147	0.876838
FBgn0013726	pnut	0.772541	1361.97	797.276	0.00194147	0.00890626
FBgn0013732	sced	-0.318604	1157.94	1444.09	0.0811067	0.155486
FBgn0013733	shot	1.88407	1226.42	332.26	0.00497396	0.0179245
FBgn0013745	Acp98AB	-0.0555175	41.3263	42.9476	0.865482	0.908376
FBgn0013746	alien	0.100779	2353.07	2194.3	0.540368	0.653018
FBgn0013749	Arf102F	-0.344932	28.8192	36.6031	0.186091	0.293763
FBgn0013750	Arf51F	0.0172807	1074.35	1061.56	0.910059	0.94063
FBgn0013751	Awh	NA	NA	NA	NA	NA
FBgn0013753	Bgb	-0.837847	1621.66	2898.53	0.00415984	0.0156526
FBgn0013755	Bro	0.901904	45.6051	24.407	0.0143923	0.0403049
FBgn0013756	Mtor	-0.307418	397.457	491.849	0.122278	0.213119
FBgn0013759	Caki	0.16251	695.645	621.538	0.312437	0.434846
FBgn0013762	Cdk5	0.361399	396.659	308.763	0.0998364	0.182114
FBgn0013763	CG5210	2.36178	3863.27	751.601	1.89e-06	8.63e-05
FBgn0013764	Chi	0.16362	300.057	267.885	0.43531	0.557442
FBgn0013765	cnn	1.91274	5006.12	1329.56	2.05e-05	0.00034931
FBgn0013767	Crz	0.923174	327.552	172.734	0.000573058	0.00356203
FBgn0013770	Cp1	1.39583	3046.78	1157.85	0.000708216	0.00414728
FBgn0013771	Cyp6a9	1.29697	143.392	58.3575	0.00340973	0.013459
FBgn0013772	Cyp6a8	-0.865445	74.0238	134.864	0.0602346	0.12281
FBgn0013773	Cyp6a22	NA	NA	NA	NA	NA
FBgn0013799	Deaf1	0.328715	188.829	150.354	0.0602142	0.122808
FBgn0013809	Dhc16F	0.134611	74.5593	67.9172	0.450393	0.571146
FBgn0013810	Dhc36C	1.69276	735.799	227.609	4.92e-05	0.000624542
FBgn0013811	Dhc62B	-1.0272	43.0603	87.7594	0.00218495	0.00967577
FBgn0013812	Dhc93AB	-0.0638234	5971.86	6241.98	0.853278	0.899149
FBgn0013813	Dhc98D	-0.547825	1909.4	2791.32	0.0169151	0.045794
FBgn0013948	Eip93F	1.97017	140.186	35.7786	3.32e-05	0.000476095
FBgn0013949	Ela	0.29478	462.089	376.693	0.191459	0.300468
FBgn0013953	Esp	-3.65937	54.9719	694.579	6.14e-06	0.00016734
FBgn0013954	FK506-bp2	0.310899	2898.6	2336.67	0.149858	0.24946
FBgn0013955	PR2	-0.379614	482.252	627.406	0.0559735	0.116107
FBgn0013969	Gbp	0.259256	2832.47	2366.58	0.145128	0.243253
FBgn0013972	Gyc&agr;99B	0.212054	362.825	313.229	0.343685	0.467453
FBgn0013973	Gyc&bgr;100B	NA	NA	NA	NA	NA
FBgn0013974	Gyc76C	1.27588	154.931	63.9824	0.00785549	0.0252651
FBgn0013981	His4r	0.223875	25691	21998.2	0.183955	0.291046
FBgn0013983	imd	0.131341	106.107	96.874	0.525547	0.639569
FBgn0013984	InR	-0.524416	55.9805	80.5197	0.0947872	0.174744
FBgn0013987	MAPk-Ak2	-0.811872	714.496	1254.29	0.000742686	0.00429935
FBgn0013988	Strn-Mlck	0.426582	470.02	349.706	0.019337	0.0509117
FBgn0013995	Calx	2.13212	486.665	111.019	1.35e-05	0.000269958
FBgn0013997	Nrx-IV	-1.24714	863.766	2050.33	0.000191557	0.00159898
FBgn0013998	Nsf2	-0.713775	849.346	1393	0.00174294	0.00818573
FBgn0014000	Os9	-0.555837	86.2449	126.782	0.0566421	0.117091
FBgn0014001	Pak	-0.0163433	303.433	306.89	0.927858	0.95288
FBgn0014002	Pdi	-0.403248	14429	19082.2	0.0405872	0.0898834
FBgn0014006	Pk92B	-0.0970445	196.091	209.735	0.711992	0.795767
FBgn0014007	Ptp69D	-0.373163	708.502	917.645	0.0666762	0.132963
FBgn0014009	Rab2	-0.264266	1143.91	1373.87	0.118702	0.208032
FBgn0014010	Rab5	0.222285	5327.98	4567.18	0.154726	0.255646
FBgn0014011	Rac2	0.334905	252.459	200.158	0.211426	0.323576
FBgn0014018	Rel	0.976659	1109.4	563.748	0.000457841	0.00303221
FBgn0014019	Rh5	-0.0693088	325.807	341.841	0.731601	0.81066
FBgn0014020	Rho1	0.231262	3630.28	3092.6	0.176412	0.28197
FBgn0014022	Rlb1	-0.0516443	832.818	863.171	0.741685	0.818177
FBgn0014023	Rlc1	-0.623662	28.2595	43.5417	0.0193525	0.0509419
FBgn0014024	Rnp4F	0.347111	308.161	242.263	0.164455	0.268146
FBgn0014026	RpL7A	0.767996	15163.4	8904.43	0.00392348	0.0149727
FBgn0014027	RpS12	0.635578	19932	12829.9	0.0110805	0.0329547
FBgn0014028	SdhB	-0.259755	8602	10299	0.234318	0.34939
FBgn0014029	Sep2	0.432695	1351.22	1001.09	0.0228069	0.0576465
FBgn0014031	Spat	NA	NA	NA	NA	NA
FBgn0014032	Sptr	0.920511	692.571	365.9	0.00251123	0.0107625
FBgn0014033	Sr-CI	0.434384	44.3637	32.8295	0.0668554	0.133258
FBgn0014037	Su(Tpl)	-0.555918	6554.97	9636.49	0.0256825	0.0630737
FBgn0014073	Tie	0.5246	153.031	106.38	0.0379395	0.0853199
FBgn0014075	Ugt	0.171597	1226.24	1088.72	0.276219	0.395676
FBgn0014076	Vm32E	-0.0174153	305.054	308.759	0.924443	0.950222
FBgn0014092	CG4278	-0.29005	861.611	1053.48	0.131422	0.225634
FBgn0014127	barr	0.542154	280.466	192.608	0.0150939	0.0418858
FBgn0014133	bif	1.82731	3292.78	927.87	2.98e-05	0.000445286
FBgn0014135	bnl	0.556074	77.3162	52.5866	0.0365399	0.0829249
FBgn0014141	cher	1.7148	524.565	159.806	0.000303414	0.00222381
FBgn0014143	croc	-0.359571	185.468	237.963	0.0634237	0.128073
FBgn0014163	fax	1.09012	5098.68	2394.97	0.0855737	0.161972
FBgn0014179	gcm	NA	NA	NA	NA	NA
FBgn0014184	Oda	1.42806	19754.4	7341.35	4.16e-05	0.000558065
FBgn0014189	Hel25E	-0.278689	12046	14612.9	0.11086	0.197548
FBgn0014269	prod	0.124031	100.436	92.162	0.590771	0.697522
FBgn0014340	mof	0.364245	216.304	168.042	0.0556522	0.115524
FBgn0014342	mia	-0.642363	311.984	486.971	0.0103107	0.0312379
FBgn0014343	mirr	2.3102	479.717	96.7265	8.44e-06	0.000203929
FBgn0014366	noi	-0.610197	146.739	223.993	0.00494906	0.0178979
FBgn0014368	nol	-0.360409	82.0856	105.381	0.123875	0.215338
FBgn0014374	poly	0.118217	664.23	611.972	0.556567	0.66806
FBgn0014380	RhoL	2.19653	980.793	213.972	2.56e-06	0.000100822
FBgn0014388	sty	1.51333	593.618	207.945	0.00471091	0.0172438
FBgn0014391	sun	NA	NA	NA	NA	NA
FBgn0014395	tilB	-3.02639	81.6691	665.412	6.98e-07	5.26e-05
FBgn0014396	tim	3.34237	582.091	57.3902	3.22e-06	0.000115122
FBgn0014411	CG14804	-0.0710862	281.14	295.339	0.6806	0.773259
FBgn0014417	CG13397	1.78314	566.126	164.489	5.72e-05	0.000687181
FBgn0014427	CG11899	0.603545	176.644	116.255	0.00527953	0.0186636
FBgn0014454	Acp1	0.233226	96.9511	82.4792	0.405569	0.529274
FBgn0014455	Ahcy13	0.698267	7314.58	4508.06	0.0145489	0.0406771
FBgn0014462	Cng	0.128982	122.678	112.186	0.649995	0.748357
FBgn0014464	Cp7Fa	0.320783	82.2292	65.8356	0.0860584	0.162539
FBgn0014465	Cp7Fb	0.354725	140.696	110.027	0.0514094	0.108076
FBgn0014466	Cp7Fc	0.929683	80.0317	42.0145	0.0237317	0.0593316
FBgn0014467	CrebB-17A	-0.121877	97.2848	105.86	0.475107	0.594672
FBgn0014469	Cyp4e2	1.90178	1323.99	354.315	1.71e-05	0.000309587
FBgn0014848	Eig71Eh	0.523697	25.9373	18.0416	0.0326269	0.0759253
FBgn0014849	Eig71Ei	NA	NA	NA	NA	NA
FBgn0014850	Eig71Ej	-0.264691	20.4097	24.5198	0.502112	0.618854
FBgn0014851	Eig71Ek	-0.609356	41.0225	62.5831	0.0159702	0.043827
FBgn0014857	His3.3A	0.434284	688.2	509.31	0.0611463	0.124195
FBgn0014858	Hmx	0.421736	768.429	573.652	0.325756	0.448886
FBgn0014859	Hr38	-0.321435	100.664	125.787	0.079037	0.152304
FBgn0014861	Mcm2	1.11042	373.387	172.938	0.00165999	0.00790184
FBgn0014863	Mlp84B	1.12471	1864.07	854.851	0.00649362	0.0218232
FBgn0014865	Mtk	NA	NA	NA	NA	NA
FBgn0014868	Ost48	0.0202351	14196.6	13998.9	0.902673	0.935834
FBgn0014869	Pglym78	0.0696715	187.084	178.263	0.674866	0.76854
FBgn0014870	Psi	-1.21439	482.906	1120.55	0.00013617	0.00126961
FBgn0014877	Roe1	-0.934165	9930.65	18975.3	0.000596226	0.0036646
FBgn0014879	Set	0.65609	10033.9	6367.49	0.00357383	0.01395
FBgn0014906	Hydr2	-0.931546	363.873	694.021	0.000736329	0.00427233
FBgn0014930	CG2846	0.9997	2106.94	1053.69	0.000633096	0.00381881
FBgn0014931	CG2678	2.5889	563.206	93.6119	2.07e-06	8.98e-05
FBgn0014949	btn	0.562274	42.8276	29.0043	0.0266702	0.065095
FBgn0014963	gpp	0.297897	836.662	680.572	0.317962	0.440257
FBgn0015000	&bgr;ggt-I	-0.178034	225.952	255.628	0.255788	0.373389
FBgn0015001	&igr;Try	-0.847773	19.9646	35.9308	0.0300024	0.0711278
FBgn0015008	Actn3	-0.239648	548.564	647.692	0.243882	0.359958
FBgn0015010	Ag5r	NA	NA	NA	NA	NA
FBgn0015011	Ahcy89E	0.466885	238.636	172.659	0.0357717	0.081518
FBgn0015014	tgo	0.506356	1506.48	1060.56	0.0173694	0.0466938
FBgn0015019	Cct&ggr;	-0.609838	2090.93	3190.95	0.0155799	0.0429425
FBgn0015024	CkI&agr;	0.0816237	241.526	228.24	0.678133	0.771037
FBgn0015025	CkIIalpha-i1	-1.15723	316.908	706.793	0.000540478	0.00341435
FBgn0015031	cype	-0.534355	5728.14	8296.04	0.0140331	0.0395852
FBgn0015032	Cyp4c3	NA	NA	NA	NA	NA
FBgn0015033	Cyp4d8	0.85598	240.686	132.976	0.00376908	0.0145261
FBgn0015034	Cyp4e1	0.700325	38.8938	23.9365	0.047081	0.100918
FBgn0015035	Cyp4e3	-0.221373	236.832	276.109	0.176288	0.281819
FBgn0015036	Cyp4ae1	0.430197	125.039	92.7991	0.0249364	0.0617332
FBgn0015037	Cyp4p1	-0.594003	117.025	176.641	0.0126116	0.0363873
FBgn0015038	Cyp9b1	NA	NA	NA	NA	NA
FBgn0015039	Cyp9b2	0.187687	55.99	49.16	0.528001	0.641753
FBgn0015040	Cyp9c1	1.26627	973.786	404.835	0.000431369	0.00289787
FBgn0015075	Ddx1	-1.36185	2626.3	6749.95	4.84e-05	0.000620142
FBgn0015129	DopR2	0.11263	87.9254	81.3222	0.601388	0.707156
FBgn0015218	eIF-4E	0.696163	243.76	150.451	0.00376798	0.0145261
FBgn0015221	Fer2LCH	1.68693	1771.93	550.339	2.19e-05	0.000358844
FBgn0015222	Fer1HCH	1.62935	3470.14	1121.66	2.43e-05	0.000384586
FBgn0015229	glec	0.366546	319.111	247.515	0.0580214	0.119318
FBgn0015230	Glut3	-0.425049	47.4422	63.6968	0.0271948	0.0660437
FBgn0015234	HLH106	0.190292	945.639	828.785	0.384917	0.50799
FBgn0015239	Hr78	1.16973	1099.33	488.66	0.000120301	0.00116728
FBgn0015240	Hr96	-0.364768	261.385	336.579	0.0368218	0.0833999
FBgn0015245	Hsp60	-0.535552	6012.73	8715.43	0.0222722	0.0567029
FBgn0015247	Iap2	-0.691077	3664.2	5915.81	0.0040803	0.015413
FBgn0015268	Nap1	0.15864	15933.1	14274	0.44036	0.561917
FBgn0015269	Nf1	-0.270923	107.119	129.247	0.19398	0.303525
FBgn0015270	Orc2	0.414807	669.512	502.214	0.109256	0.195323
FBgn0015271	Orc5	0.470662	1006.24	726.136	0.02625	0.0642305
FBgn0015276	Pcmt	-0.92298	25.5405	48.4254	0.15803	0.259983
FBgn0015277	Pi3K59F	0.977016	2438.33	1238.74	0.000663792	0.00395491
FBgn0015278	Pi3K68D	1.02533	481.425	236.522	0.00156001	0.00754232
FBgn0015279	Pi3K92E	0.380929	2136.21	1640.48	0.0477704	0.101986
FBgn0015282	Pros26.4	-0.923351	4898.2	9289.51	0.000466652	0.00308249
FBgn0015283	Pros54	-1.0699	6185.12	12984.3	0.00055644	0.00348616
FBgn0015286	Rala	0.866662	109.389	59.9906	0.00132767	0.00666897
FBgn0015287	RfC40	0.697484	8791.34	5421.15	0.00235129	0.0102431
FBgn0015288	RpL22	2.27421	1545.88	319.573	5.49e-06	0.0001564
FBgn0015295	shark	1.37137	915.44	353.839	0.00216171	0.00960313
FBgn0015296	Shc	-0.542385	2871.98	4182.69	0.00752955	0.0244768
FBgn0015298	Srp19	-0.158424	183.055	204.301	0.432108	0.554522
FBgn0015299	Ssb-c31a	-0.666581	2725.68	4326.5	0.0102728	0.0311609
FBgn0015300	Ssl	-4.94709	149.803	4621.05	3.8e-06	0.000127231
FBgn0015316	Try29F	-1.00639	308.501	619.742	0.000692534	0.00407242
FBgn0015320	UbcD2	-1.09736	1575.62	3371.24	0.000142701	0.00130171
FBgn0015321	UbcD4	0.100602	5823.95	5431.67	0.525756	0.639701
FBgn0015323	VAChT	NA	NA	NA	NA	NA
FBgn0015324	Vha26	-0.547733	6584.55	9625.21	0.00738297	0.0241571
FBgn0015331	abs	-0.244319	357.307	423.243	0.135555	0.231067
FBgn0015336	CG15865	-0.202654	137.894	158.691	0.395159	0.518579
FBgn0015338	CG5861	-0.201148	4586	5272.13	0.242028	0.357765
FBgn0015350	CG10349	0.368458	54.7245	42.3901	0.169657	0.274119
FBgn0015351	CG14906	-0.226869	1886.35	2207.58	0.150103	0.249672
FBgn0015359	CG2034	0.858751	112.95	62.284	0.0110748	0.0329456
FBgn0015360	oxt	-0.773623	177.365	303.216	0.0206639	0.0534917
FBgn0015371	chn	2.75927	633.789	93.61	1.14e-05	0.00024173
FBgn0015372	chrw	-0.86165	2094.19	3805.38	0.00186315	0.00861901
FBgn0015374	crl	1.13056	5367.3	2451.46	0.000391437	0.00270581
FBgn0015376	cutlet	1.17176	192.019	85.2332	0.000102996	0.00104091
FBgn0015379	dod	NA	NA	NA	NA	NA
FBgn0015380	drl	2.48104	349.226	62.5516	3.85e-05	0.000527062
FBgn0015381	dsf	0.225962	324.537	277.487	0.320931	0.443689
FBgn0015390	futsch	0.000124822	198.551	198.534	0.999681	0.999681
FBgn0015391	glu	0.633495	1392.75	897.782	0.00384475	0.0147481
FBgn0015393	hoip	-0.0806581	9668.92	10224.9	0.605059	0.710635
FBgn0015396	jumu	1.95155	3301.29	853.513	4.73e-05	0.000611478
FBgn0015399	kek1	0.586182	141.736	94.4106	0.317632	0.440041
FBgn0015400	kek2	0.00679312	65.1793	64.8731	0.962887	0.977085
FBgn0015402	ksr	-0.879194	285.086	524.372	0.000986223	0.0053172
FBgn0015477	Rme-8	-0.0231432	220.672	224.24	0.929959	0.954263
FBgn0015509	lin19	0.665758	4593.06	2895.27	0.00342382	0.0134978
FBgn0015513	mbc	0.607619	314.375	206.318	0.00889828	0.0279714
FBgn0015519	nAcR&agr;-7E	0.122234	288.523	265.084	0.54808	0.660381
FBgn0015520	nonA-l	-1.39405	853.241	2242.44	0.000124412	0.00119798
FBgn0015521	RpS21	1.19101	1425.89	624.534	0.000100615	0.00102093
FBgn0015522	olf186-M	2.55154	1732.34	295.491	1.13e-06	6.74e-05
FBgn0015524	otp	0.435184	216.76	160.315	0.052885	0.110718
FBgn0015527	pen	-0.217112	466.43	542.18	0.342815	0.466746
FBgn0015541	sda	2.03241	3520.47	860.566	6.59e-06	0.000174766
FBgn0015542	sima	-0.496209	78.7334	111.054	0.0567202	0.117214
FBgn0015544	spag	-0.367385	1227.88	1583.98	0.0409017	0.0904688
FBgn0015546	spel1	-0.0927719	639.248	681.705	0.608862	0.713424
FBgn0015550	tap	0.0891754	39.7441	37.3618	0.719347	0.801508
FBgn0015553	tos	0.00332169	151.616	151.268	0.98285	0.98942
FBgn0015558	tty	2.52577	472.292	82.0123	5.12e-06	0.000147603
FBgn0015561	unpg	-0.115891	65.0675	70.51	0.503181	0.61999
FBgn0015562	veg	-0.699254	449.306	729.522	0.00207201	0.00932591
FBgn0015565	yin	2.21141	535.351	115.595	2.78e-05	0.000424455
FBgn0015567	&agr;-Adaptin	0.334169	2451.02	1944.25	0.065071	0.130503
FBgn0015568	&agr;-Est1	0.18001	202.353	178.616	0.432387	0.55471
FBgn0015569	&agr;-Est10	0.612534	98.7012	64.5552	0.00481001	0.0175405
FBgn0015570	&agr;-Est2	0.258871	66.6595	55.7102	0.297542	0.419425
FBgn0015571	&agr;-Est3	-0.0159324	98.2961	99.3876	0.94069	0.962072
FBgn0015572	&agr;-Est4	0.583328	416.361	277.888	0.0332176	0.0769557
FBgn0015573	&agr;-Est5	-0.209899	217.042	251.032	0.361217	0.484702
FBgn0015574	alpha-Est6	-1.99798	122.912	490.959	4.66e-06	0.000138952
FBgn0015575	alpha-Est7	-1.44614	131.615	358.622	0.000290805	0.00215892
FBgn0015576	&agr;-Est8	0.631071	140.934	91.0006	0.00539931	0.0189877
FBgn0015577	&agr;-Est9	0.30627	47.5061	38.4196	0.146538	0.245323
FBgn0015582	dare	-0.0565682	503.625	523.764	0.732052	0.811083
FBgn0015583	Acp29AB	-0.0762941	146.986	154.969	0.711078	0.795026
FBgn0015584	Acp53Ea	NA	NA	NA	NA	NA
FBgn0015585	Acp63F	-1.26334	69.0354	165.72	0.00150197	0.00732334
FBgn0015586	Acp76A	0.180644	41.8209	36.8989	0.667806	0.763457
FBgn0015589	Apc	-0.0127728	551.273	556.175	0.940419	0.961879
FBgn0015591	Ast	0.384287	109.837	84.1524	0.143745	0.241479
FBgn0015600	toc	2.28927	1044.6	213.704	5.7e-06	0.000159367
FBgn0015602	BEAF-32	0.854747	1525.99	843.814	0.000896695	0.00493983
FBgn0015608	Ca-&bgr;	-0.207847	55.681	64.3096	0.51161	0.627745
FBgn0015609	CadN	0.937271	165.26	86.3022	0.00119002	0.00613849
FBgn0015610	Caf1	0.241499	5816.66	4920.12	0.167753	0.271805
FBgn0015614	CanB2	1.52213	1934.76	673.629	2.3e-05	0.000370686
FBgn0015615	Cap	1.05289	4105.07	1978.65	0.000670772	0.00396935
FBgn0015617	Cdk7	0.00214177	1043.18	1041.64	0.990505	0.99442
FBgn0015618	Cdk8	0.126981	393.47	360.319	0.536966	0.649715
FBgn0015621	Clp	-0.429554	526.367	708.92	0.0373409	0.0841987
FBgn0015622	Cnx99A	-0.989228	5693.88	11303.1	0.000484937	0.00317014
FBgn0015623	Cpr	0.760643	1056.72	623.713	0.00497432	0.0179245
FBgn0015624	nej	-0.343192	629.963	799.146	0.0798166	0.153462
FBgn0015625	CycB3	0.143277	985.543	892.37	0.407816	0.531571
FBgn0015657	DnaJ-1	-0.72222	1646.14	2715.67	0.00622498	0.0211736
FBgn0015663	Dot	0.981541	55.7338	28.2258	0.00421744	0.0158129
FBgn0015664	Dref	0.667329	503.968	317.334	0.00361605	0.0140713
FBgn0015714	Cyp6a17	2.46113	660.24	119.903	2.7e-06	0.000103111
FBgn0015721	king-tubby	-0.817134	54.8259	96.5978	0.00176485	0.00826408
FBgn0015737	Hmu	0.432875	807.145	597.92	0.0821278	0.156968
FBgn0015745	RpL30	0.439661	26077.2	19226.9	0.024259	0.0604111
FBgn0015754	Lis-1	1.7757	2505.26	731.668	2.15e-05	0.00035534
FBgn0015756	RpL9	0.29468	50957.3	41543.1	0.111269	0.198025
FBgn0015763	lic	0.308161	1771.08	1430.45	0.0822908	0.15716
FBgn0015765	Mpk2	-0.480882	46.3588	64.6982	0.0169017	0.0457675
FBgn0015766	Msr-110	-1.04142	273.339	562.603	0.0159454	0.0437781
FBgn0015770	MstProx	-0.121109	41.3426	44.963	0.729308	0.808899
FBgn0015772	Nak	-1.75269	67.1249	226.203	4.22e-05	0.000565244
FBgn0015773	NetA	3.34871	384.687	37.7612	2.3e-05	0.000370582
FBgn0015774	NetB	0.429557	81.9619	60.8558	0.12782	0.220588
FBgn0015776	nrv1	1.81848	661.618	187.582	1.31e-05	0.00026563
FBgn0015777	nrv2	-1.46605	826.832	2284.25	2.8e-05	0.000424945
FBgn0015778	rin	-0.583951	1797.1	2693.77	0.220033	0.333159
FBgn0015781	P5cr	-0.72117	64.4477	106.243	0.00736024	0.0241014
FBgn0015789	Rab10	-0.238053	116.119	136.95	0.231976	0.346798
FBgn0015790	Rab11	-0.252699	4817.21	5739.39	0.171307	0.275888
FBgn0015791	Rab14	0.375624	1124.37	866.635	0.0432511	0.0943775
FBgn0015793	Rab-RP3	NA	NA	NA	NA	NA
FBgn0015794	Rab-RP4	0.125591	1972.84	1808.36	0.477409	0.596726
FBgn0015795	Rab7	0.377957	776.527	597.558	0.0603624	0.123011
FBgn0015796	Rab8	-0.327465	1238.81	1554.47	0.0579522	0.119234
FBgn0015797	Rab6	-0.0451551	444.137	458.258	0.789457	0.854181
FBgn0015799	Rbf	-0.168801	213.112	239.564	0.537696	0.650534
FBgn0015801	Reg-5	0.258425	408.381	341.407	0.21537	0.328151
FBgn0015803	rtGEF	0.378832	747.87	575.157	0.071339	0.140227
FBgn0015805	Rpd3	0.24103	849.185	718.53	0.287379	0.408348
FBgn0015806	S6k	0.50826	66.6545	46.8628	0.271352	0.390741
FBgn0015808	ScpX	-0.360391	73.5701	94.4474	0.121988	0.2127
FBgn0015816	Slh	NA	NA	NA	NA	NA
FBgn0015818	Spx	0.130155	616.552	563.364	0.381253	0.504731
FBgn0015828	TfIIEalpha	-1.47563	226.824	630.809	0.000103479	0.00104464
FBgn0015829	TfIIE&bgr;	NA	NA	NA	NA	NA
FBgn0015831	Rtnl2	-0.0901747	128.117	136.38	0.614125	0.71806
FBgn0015834	Trip1	0.158863	6774.57	6068.19	0.323521	0.446391
FBgn0015838	Vang	-0.118149	855.277	928.268	0.587758	0.694897
FBgn0015844	Xpd	-0.84727	150.197	270.219	0.00753296	0.0244768
FBgn0015872	Drip	1.19926	219.882	95.7584	0.00121328	0.00623809
FBgn0015903	apt	1.79517	3167.58	912.701	1.49e-05	0.000285332
FBgn0015904	ara	0.552553	569.197	388.085	0.00848993	0.0269491
FBgn0015905	ast	-0.0467933	396.655	409.731	0.799282	0.860996
FBgn0015907	bl	-0.173787	333.998	376.755	0.338192	0.462095
FBgn0015919	caup	NA	NA	NA	NA	NA
FBgn0015924	crq	0.873081	2619.59	1430.24	0.000807805	0.00456348
FBgn0015925	csul	-0.219591	3241	3773.83	0.420247	0.542881
FBgn0015926	dah	0.668012	68.0137	42.806	0.12428	0.215779
FBgn0015929	dpa	1.36625	553.329	214.636	0.000443898	0.00296002
FBgn0015930	dpld	-0.456719	106.508	146.173	0.27812	0.397679
FBgn0015946	grim	0.901144	194.101	103.934	0.0779236	0.15064
FBgn0015949	hrg	0.812392	2701.02	1538.06	0.00161991	0.00776956
FBgn0015954	kuz	0.460042	539.13	391.929	0.0552755	0.114809
FBgn0016013	Faa	0.608331	43.047	28.2369	0.0205102	0.0531891
FBgn0016031	lama	1.13267	441.874	201.526	0.00628383	0.0213164
FBgn0016032	lbm	2.52611	443.788	77.0442	2.06e-06	8.97e-05
FBgn0016034	mael	0.313409	890.669	716.755	0.100248	0.18268
FBgn0016036	mei-P22	1.03187	226.702	110.875	0.000351505	0.00247996
FBgn0016038	mod(r)	0.928055	111.119	58.4005	0.00413479	0.0155769
FBgn0016041	Tom40	-0.780828	2402.32	4127.48	0.00157274	0.00759229
FBgn0016047	nompA	-0.0713463	63.029	66.2244	0.658159	0.755023
FBgn0016054	phr6-4	0.555635	292.419	198.949	0.0150891	0.0418817
FBgn0016059	Sema-1b	1.33523	1126.96	446.646	0.000137253	0.00127594
FBgn0016061	side	NA	NA	NA	NA	NA
FBgn0016070	smg	-1.58134	164.807	493.179	2.68e-05	0.000414743
FBgn0016075	vkg	3.66218	6767.13	534.539	1.73e-06	8.35e-05
FBgn0016076	vri	1.41872	920.145	344.175	0.000108994	0.00108762
FBgn0016078	wun	0.449895	282.151	206.561	0.0450203	0.097381
FBgn0016080	xmas-1	0.187995	71.3287	62.6141	0.534185	0.647465
FBgn0016081	fry	-0.0852894	479.077	508.253	0.579793	0.688164
FBgn0016119	ATPsyn-Cf6	-0.201943	37.9383	43.6384	0.516198	0.631531
FBgn0016120	ATPsyn-d	-0.0224445	5383.39	5467.79	0.877411	0.916862
FBgn0016122	Acer	0.631621	1161.85	749.914	0.00525665	0.0186006
FBgn0016123	Aph-4	-1.09223	91.7957	195.712	0.00645609	0.0217433
FBgn0016126	CaMKI	0.525407	2469.27	1715.56	0.0155494	0.0428958
FBgn0016131	Cdk4	2.30654	588.382	118.939	2.35e-06	9.82e-05
FBgn0016132	Chd1	-0.274043	219.105	264.94	0.193649	0.303233
FBgn0016641	PTP-ER	-0.155771	299.291	333.415	0.345134	0.468643
FBgn0016650	Fsh	0.580656	78.3489	52.3888	0.0235211	0.0588748
FBgn0016660	H15	-0.101768	62.6558	67.2352	0.582337	0.690451
FBgn0016672	Ipp	0.060422	28.0142	26.8652	0.753747	0.826364
FBgn0016675	Lectin-galC1	NA	NA	NA	NA	NA
FBgn0016684	NaPi-T	0.327428	192.396	153.331	0.16618	0.269983
FBgn0016685	Nlp	-0.572296	25026.4	37211.5	0.00577638	0.0200249
FBgn0016687	Nurf-38	-0.0521601	887.562	920.239	0.760215	0.831148
FBgn0016691	Oscp	-0.989013	13177.7	26155.4	0.000427349	0.00288005
FBgn0016693	Past1	-0.225815	55.4567	64.8532	0.533845	0.647176
FBgn0016694	Pdp1	0.261021	140.124	116.933	0.417167	0.540122
FBgn0016696	Pitslre	1.18858	1916.38	840.781	0.000541098	0.00341543
FBgn0016697	ProsMA5	-0.894597	2005.61	3728.61	0.00902295	0.0282439
FBgn0016698	Ptpa	-0.0481435	1497.78	1548.6	0.75955	0.830493
FBgn0016700	Rab1	-0.855101	6982.3	12630.2	0.0012399	0.00632609
FBgn0016701	Rab4	0.599353	811.344	535.528	0.0171445	0.0461677
FBgn0016715	Reg-2	0.109844	195.203	180.892	0.571184	0.681015
FBgn0016718	Reg-3	0.738201	85.1174	51.0268	0.00681446	0.0226963
FBgn0016724	RfaBp	0.313493	97.6515	78.5793	0.0865467	0.163193
FBgn0016726	RpL29	-0.491968	331.781	466.604	0.0462434	0.0995498
FBgn0016754	sba	-0.00101141	286.226	286.427	0.995736	0.997392
FBgn0016756	Ubp64E	-0.511865	228.973	326.49	0.0504874	0.106723
FBgn0016762	angel	-0.154641	1484.28	1652.22	0.344522	0.468113
FBgn0016792	dmt	0.42945	356.478	264.701	0.0552841	0.114809
FBgn0016794	dos	1.39918	1245.79	472.334	0.000119426	0.00116146
FBgn0016797	fz2	1.28937	346.285	141.676	0.00223546	0.00985802
FBgn0016917	Stat92E	0.585233	1554.49	1036.13	0.0111562	0.0331019
FBgn0016919	nompB	0.431749	99.2668	73.5927	0.048818	0.103802
FBgn0016920	nompC	0.084523	165.487	156.07	0.644467	0.743973
FBgn0016926	Pino	0.829644	3652.98	2055.41	0.00105898	0.00561607
FBgn0016930	smi35A	0.868926	721.741	395.192	0.00235183	0.0102431
FBgn0016940	snRNP69D	-0.437905	1096.3	1485.08	0.0337791	0.0780568
FBgn0016970	l(2)k10201	-0.216336	802.173	931.948	0.232567	0.347518
FBgn0016977	spen	0.490385	464.86	330.904	0.143695	0.241426
FBgn0016978	snRNP70K	-0.430511	153.288	206.588	0.127967	0.220812
FBgn0016983	smid	0.675343	1474.08	923.042	0.0224347	0.0569675
FBgn0016984	sktl	-0.126398	124.614	136.024	0.475323	0.594765
FBgn0017397	how	1.95946	2042.71	525.233	9.99e-05	0.00101738
FBgn0017414	cag	-0.91043	701.192	1317.97	0.00107672	0.00568157
FBgn0017418	ari-1	-0.91219	87.5601	164.779	0.00112436	0.00587408
FBgn0017424	CG11538	0.217978	175.775	151.126	0.320407	0.443143
FBgn0017429	CG5989	-0.305683	1817.01	2245.84	0.0914934	0.170311
FBgn0017430	Nelf-E	1.12406	312.438	143.347	0.00122046	0.00626583
FBgn0017448	CG2187	0.612822	1216.82	795.699	0.0200876	0.0524835
FBgn0017453	Zn72D	-0.0723265	99.9616	105.101	0.818667	0.875003
FBgn0017456	Ubc84D	-0.427211	125.27	168.442	0.0724831	0.142034
FBgn0017457	U2af38	-0.425462	516.96	694.278	0.0410864	0.0906567
FBgn0017482	T3dh	1.12353	182.973	83.9788	0.00163957	0.00782228
FBgn0017539	Scs-fp	-0.40216	3849.99	5087.7	0.064988	0.130378
FBgn0017545	RpS3A	0.230485	58868.8	50176.7	0.148699	0.248053
FBgn0017549	Ric	-1.14717	80.1254	177.461	0.000377166	0.00262728
FBgn0017550	Rga	0.0821884	426.423	402.809	0.820908	0.876657
FBgn0017551	Rca1	0.439773	968.553	714.066	0.0303684	0.0718464
FBgn0017556	Pros28.1B	-3.66851	20.3602	258.89	1.64e-05	0.000300866
FBgn0017557	Pros28.1A	-0.337293	68.4841	86.5217	0.0841624	0.159842
FBgn0017558	Pdk	1.88683	637.412	172.357	0.00111922	0.00585209
FBgn0017561	Ork1	4.59846	544.397	22.472	3.89e-06	0.000128824
FBgn0017565	Nac&agr;	0.0680977	824.884	786.853	0.798551	0.860706
FBgn0017566	ND75	-0.742681	252.225	422.044	0.119637	0.209353
FBgn0017567	ND23	-0.245713	2078.64	2464.59	0.164568	0.268244
FBgn0017572	Mo25	-0.6049	459.67	699.099	0.0140201	0.039566
FBgn0017577	Mcm5	1.87809	1076.34	292.811	3.76e-05	0.000518284
FBgn0017578	Max	0.909023	1908.04	1016.12	0.0056394	0.0196524
FBgn0017579	RpL14	1.11143	4339.63	2008.53	0.00150644	0.00733384
FBgn0017581	Lk6	1.10465	1769.25	822.727	0.00335453	0.0133118
FBgn0017590	klg	0.190804	44.2197	38.7417	0.567469	0.677754
FBgn0017645	Ank2	0.460856	157.584	114.494	0.020051	0.0524202
FBgn0019624	CoVa	-1.30582	6352.57	15705.1	5.7e-05	0.000686234
FBgn0019637	Atu	-0.231992	375.631	441.162	0.459481	0.579293
FBgn0019643	Dat	1.77929	726.918	211.771	9.12e-05	0.000959915
FBgn0019644	ATPsyn-b	0.0278075	235.192	230.702	0.891575	0.927293
FBgn0019650	toy	0.0246088	56.3283	55.3757	0.926588	0.951982
FBgn0019652	sif	NA	NA	NA	NA	NA
FBgn0019662	qm	-1.23016	479.178	1124.12	0.00058748	0.00362671
FBgn0019686	lok	2.13169	1271.64	290.176	8.76e-06	0.000208929
FBgn0019809	gcm2	NA	NA	NA	NA	NA
FBgn0019828	dj	-1.11475	49.9063	108.076	0.000312037	0.0022699
FBgn0019830	colt	0.418207	105.204	78.7297	0.0897545	0.16784
FBgn0019886	CG4589	-0.0365805	1444.87	1481.97	0.834072	0.885107
FBgn0019890	Smg5	-0.287691	184.666	225.419	0.461568	0.581236
FBgn0019925	Surf4	0.105017	858.004	797.767	0.510332	0.626725
FBgn0019928	Ser8	0.250205	257.482	216.485	0.157215	0.259013
FBgn0019929	Ser7	-0.872246	20.4777	37.4846	0.00850074	0.0269744
FBgn0019932	SamDC	-0.511737	540.58	770.74	0.0117704	0.0344873
FBgn0019936	RpS20	0.530592	41872	28986.8	0.021101	0.054356
FBgn0019938	RpI1	0.32186	1808.22	1446.64	0.0661553	0.132189
FBgn0019940	Rh6	NA	NA	NA	NA	NA
FBgn0019947	Psn	-0.662079	473.032	748.507	0.00371315	0.0143739
FBgn0019948	Phm	0.0892089	2083.47	1958.55	0.605163	0.710635
FBgn0019949	Cdk9	-1.09892	3049.62	6532.13	0.000226616	0.00180082
FBgn0019952	Orct	0.83113	153.619	86.3475	0.00177314	0.00829673
FBgn0019957	ND42	-0.55826	4048.93	5962.01	0.0153789	0.0425274
FBgn0019960	CG6455	-0.193344	6239.56	7134.38	0.310051	0.432668
FBgn0019968	Khc-73	NA	NA	NA	NA	NA
FBgn0019972	Ice	0.438532	1576.45	1163.24	0.0632854	0.127896
FBgn0019982	Gs1l	-0.549582	157.058	229.88	0.0254443	0.0626581
FBgn0019985	Glu-RA	0.938415	239.665	125.059	0.0131915	0.0376563
FBgn0019990	Gcn2	0.407399	726.07	547.443	0.0388522	0.0868627
FBgn0020018	Ppox	-0.919957	538.775	1019.39	0.00150582	0.00733364
FBgn0020129	DnaJ-60	-0.367436	501.507	646.974	0.073484	0.143627
FBgn0020224	Cbl	0.879811	946.966	514.618	0.000821899	0.00462245
FBgn0020235	ATPsyn-&ggr;	-0.647892	11032.3	17286.3	0.00429933	0.01602
FBgn0020236	ATPCL	0.254931	161.273	135.151	0.296252	0.418165
FBgn0020238	14-3-3&egr;	-0.61498	13330.7	20416.4	0.00504712	0.0180921
FBgn0020240	Mcr	-0.468316	282.979	391.499	0.0288365	0.0691017
FBgn0020245	ttv	1.78129	627.44	182.537	6.58e-06	0.000174766
FBgn0020248	stet	2.22455	1311.82	280.684	2.72e-05	0.000418742
FBgn0020249	stck	0.352027	682.165	534.464	0.0781947	0.151026
FBgn0020251	sfl	-0.74791	363.503	610.451	0.00150464	0.00733229
FBgn0020255	ran	0.834446	1096.45	614.886	0.0030452	0.0123999
FBgn0020257	ppa	0.666469	53.2375	33.5421	0.0539856	0.112686
FBgn0020258	ppk	0.111957	288.932	267.358	0.523272	0.637722
FBgn0020261	pcm	0.194839	1231.49	1075.92	0.310851	0.433503
FBgn0020269	mspo	0.442929	112.263	82.5852	0.0268997	0.065478
FBgn0020270	mre11	0.477754	1454.94	1044.78	0.0334968	0.0775215
FBgn0020272	mst	0.05078	116.46	112.432	0.839108	0.889473
FBgn0020277	lush	0.0136256	354.934	351.597	0.933128	0.956661
FBgn0020278	loco	-0.109033	79.1252	85.3369	0.75347	0.826138
FBgn0020279	lig	1.38095	1829.93	702.631	0.000865596	0.00481385
FBgn0020280	laf	0.510512	146.745	103.011	0.341222	0.465129
FBgn0020294	ko	0.895014	76.9999	41.4061	0.00590108	0.0203357
FBgn0020299	stumps	0.598734	88.4912	58.4336	0.045539	0.0983011
FBgn0020300	gk	-2.23026	88.495	415.234	3.23e-05	0.00046913
FBgn0020303	fok	2.17623	1540.68	340.881	7.07e-05	0.000795877
FBgn0020304	drongo	1.80364	5894.25	1688.42	4.62e-06	0.000138763
FBgn0020305	dbe	-0.308651	1025.27	1269.85	0.104813	0.189145
FBgn0020306	dom	1.05685	5925.58	2848.31	0.0014663	0.0072082
FBgn0020307	dve	2.12373	47.0124	10.7872	0.0629686	0.127297
FBgn0020309	crol	1.66911	619.786	194.891	7.65e-06	0.000192213
FBgn0020312	CG4050	0.102982	1039.47	967.853	0.61446	0.718299
FBgn0020367	Vha68-2	0.703655	2841.36	1744.63	0.00670203	0.0223985
FBgn0020368	Vha68-1	-1.69411	909.296	2942.28	2.07e-05	0.000350455
FBgn0020369	Pros45	-0.283821	979.135	1192.01	0.116574	0.205281
FBgn0020370	TppII	0.383302	1358.91	1041.85	0.22266	0.33605
FBgn0020371	Tim17b2	-4.4063	82.1798	1742.59	2.38e-07	3.77e-05
FBgn0020372	TM4SF	2.08033	6801.35	1608.25	5.72e-06	0.000159546
FBgn0020376	Sr-CIII	-0.466587	29.6187	40.9283	0.0856219	0.162005
FBgn0020377	Sr-CII	NA	NA	NA	NA	NA
FBgn0020378	Sp1	0.0353928	43.7498	42.6896	0.913383	0.942763
FBgn0020379	Rfx	-0.434754	134.24	181.449	0.0388946	0.0869113
FBgn0020381	Dredd	0.77844	284.515	165.871	0.00227928	0.0100042
FBgn0020385	pug	0.210552	114.234	98.7219	0.275005	0.394653
FBgn0020386	Pk61C	1.90815	743.968	198.218	1.57e-05	0.000294104
FBgn0020388	Pcaf	0.719632	422.394	256.5	0.0121537	0.0353258
FBgn0020389	Papss	1.54727	961.96	329.141	0.000118049	0.00115073
FBgn0020391	Nrk	-0.341833	45.2053	57.2916	0.103629	0.18757
FBgn0020392	Nmt	-0.0728007	653.603	687.431	0.645522	0.744763
FBgn0020399	Mst89B	-2.20497	78.1092	360.135	9.69e-06	0.000220233
FBgn0020407	Mat89Bb	-0.270756	592.155	714.399	0.114918	0.202864
FBgn0020412	JIL-1	0.797781	215.687	124.07	0.00522347	0.0185091
FBgn0020414	Idgf3	-0.775784	691.841	1184.51	0.00163178	0.00780362
FBgn0020415	Idgf2	0.357964	150.787	117.653	0.0419667	0.0921794
FBgn0020416	Idgf1	1.0867	1031.78	485.801	0.000269585	0.00204338
FBgn0020429	GluRIIB	NA	NA	NA	NA	NA
FBgn0020439	fau	2.30361	1232.78	249.707	3.05e-06	0.000112161
FBgn0020440	Fak56D	-0.322294	175.263	219.134	0.183675	0.290711
FBgn0020443	Elf	0.482837	645.155	461.653	0.0263893	0.0645339
FBgn0020445	E23	1.13503	327.468	149.105	0.00339624	0.0134256
FBgn0020493	Dad	1.24719	1372.08	578.013	0.000101236	0.00102641
FBgn0020496	CtBP	0.779321	459.224	267.563	0.133989	0.228954
FBgn0020497	emb	-1.1983	1325.53	3041.68	9.95e-05	0.00101453
FBgn0020503	CLIP-190	0.48384	456.308	326.293	0.0894562	0.167406
FBgn0020506	Amyrel	0.195611	84.6591	73.9246	0.355185	0.478855
FBgn0020508	Ag5r2	NA	NA	NA	NA	NA
FBgn0020509	Acp62F	0.0850038	68.1118	64.2146	0.731091	0.810379
FBgn0020510	Abi	-0.646134	1494.1	2338.22	0.00267859	0.0113186
FBgn0020513	ade5	1.24431	1352.84	571.044	0.000137159	0.00127594
FBgn0020521	pio	-0.410421	7206.45	9577.9	0.0345264	0.0793667
FBgn0020545	kraken	-2.07681	1485.88	6268.5	3.11e-06	0.000113295
FBgn0020615	SelD	-0.312991	804.557	999.486	0.122353	0.21322
FBgn0020616	SA	1.09469	995.091	465.94	0.000172502	0.00149073
FBgn0020617	Rx	NA	NA	NA	NA	NA
FBgn0020618	Rack1	0.434083	44958.3	33276.6	0.0202639	0.0527478
FBgn0020620	RN-tre	0.4763	219.089	157.485	0.0189256	0.0500159
FBgn0020621	Pkn	-0.762896	222.173	377.004	0.00226224	0.00994144
FBgn0020622	Pi3K21B	0.208738	1100.86	952.567	0.223845	0.337435
FBgn0020623	Pal	0.301104	56.2447	45.6499	0.224085	0.337677
FBgn0020626	Osbp	-0.192924	382.547	437.281	0.249383	0.366074
FBgn0020633	Mcm7	1.49884	1837.78	650.277	8.69e-05	0.00092768
FBgn0020637	Lcp65Ag2	NA	NA	NA	NA	NA
FBgn0020638	Lcp65Ag1	NA	NA	NA	NA	NA
FBgn0020639	Lcp65Af	0.7057	137.635	84.3903	0.00602918	0.0206689
FBgn0020640	Lcp65Ae	-0.0623907	121.725	127.105	0.709792	0.79429
FBgn0020641	Lcp65Ad	0.410496	48.9887	36.8573	0.358945	0.482374
FBgn0020642	Lcp65Ac	NA	NA	NA	NA	NA
FBgn0020643	Lcp65Ab2	0.251616	74.7897	62.82	0.197869	0.308313
FBgn0020645	Lcp65Aa	0.583801	718.28	479.239	0.00660358	0.0221398
FBgn0020647	KrT95D	-0.876951	386.875	710.491	0.000925321	0.00507321
FBgn0020653	Trxr-1	0.26035	1534.98	1281.53	0.513653	0.629602
FBgn0020655	Gap69C	-0.273484	6137.41	7418.43	0.116596	0.205281
FBgn0020756	DNApol-&egr;	0.383109	856.571	656.805	0.0933658	0.172854
FBgn0020762	Atet	0.740484	151.402	90.6199	0.00261726	0.0111029
FBgn0020764	Alas	-0.952209	2289.69	4430.17	0.00032751	0.00236207
FBgn0020765	Acp65Aa	NA	NA	NA	NA	NA
FBgn0020766	Aats-phe	-0.694677	335.237	542.589	0.00802806	0.0257284
FBgn0020767	Spred	-1.09742	774.109	1656.37	0.000281631	0.00211065
FBgn0020880	CG7179	-0.132242	78.3458	85.8667	0.499901	0.616969
FBgn0020887	Su(z)12	1.20264	1933.41	840.023	0.000150822	0.00135525
FBgn0020906	Jon25Bi	NA	NA	NA	NA	NA
FBgn0020907	Scp2	-0.190736	104.591	119.375	0.309793	0.432403
FBgn0020909	Rtc1	-0.153062	411.982	458.094	0.315089	0.437442
FBgn0020910	RpL3	1.00829	670.464	333.31	0.0012846	0.0064965
FBgn0020912	Ptx1	0.718508	99.5305	60.4872	0.0137143	0.0388441
FBgn0020930	Dgk&egr;	-0.552153	862.056	1264.01	0.00708332	0.0234007
FBgn0021742	C901	-0.322415	276.603	345.871	0.0603339	0.122993
FBgn0021750	Aats-ser	-0.238927	368.742	435.158	0.211242	0.323371
FBgn0021760	chb	-0.130723	1558.03	1705.79	0.445236	0.566565
FBgn0021761	Nup154	1.14704	388.732	175.532	0.000675415	0.00399405
FBgn0021764	sdk	-0.517942	239.54	343	0.00979453	0.0300929
FBgn0021765	scu	0.942921	112.297	58.4144	0.0119401	0.0349118
FBgn0021767	org-1	0.218331	227.077	195.186	0.280621	0.40053
FBgn0021768	nudC	-0.713651	1385.12	2271.53	0.00438134	0.0162682
FBgn0021776	mira	0.386508	64.1196	49.0501	0.0842852	0.160051
FBgn0021795	Tap&dgr;	-0.870939	8671.21	15858.4	0.00265175	0.0112277
FBgn0021796	Tor	-0.154096	1535.64	1708.74	0.488455	0.606599
FBgn0021800	l(2)k16918	-2.13331	269.163	1180.88	1.98e-05	0.000340917
FBgn0021814	Vps28	-0.236081	219.527	258.556	0.2846	0.40502
FBgn0021818	cnk	-0.506653	1664.52	2364.86	0.0128207	0.0368018
FBgn0021825	Dmn	-0.365334	56.5619	72.8619	0.203231	0.314514
FBgn0021847	l(2)k14710	-0.0480913	445.405	460.502	0.797963	0.860281
FBgn0021848	l(2)k14708	-0.474875	198.534	275.922	0.174493	0.279786
FBgn0021856	l(2)k14505	-0.752908	1513.56	2550.63	0.00268622	0.0113471
FBgn0021872	Xbp1	-0.119377	5776.18	6274.47	0.501359	0.618166
FBgn0021873	Gef26	-0.497778	1151.85	1626.45	0.0202302	0.0527036
FBgn0021874	Nle	0.20304	138.378	120.212	0.264219	0.383
FBgn0021875	Zfrp8	-0.0345496	749.096	767.252	0.842332	0.891777
FBgn0021895	ytr	0.0722449	334.754	318.404	0.628456	0.730182
FBgn0021906	RFeSP	-0.311302	1023.49	1269.97	0.0805549	0.154616
FBgn0021944	Coprox	-0.928583	1316.51	2505.86	0.00039061	0.00270157
FBgn0021953	Fatp	1.02247	150.905	74.2862	0.0102935	0.0312164
FBgn0021967	Pdsw	-0.513003	213.51	304.683	0.0169528	0.0458435
FBgn0021979	l(2)k09913	1.31144	2577.39	1038.48	8.44e-05	0.000907834
FBgn0021995	Rs1	0.612789	360.733	235.894	0.0570817	0.117864
FBgn0022023	eIF-3p40	-0.0157595	120.933	122.261	0.961306	0.976287
FBgn0022027	l(2)44Db	-0.562677	707.712	1045.3	0.0143848	0.0402986
FBgn0022029	l(2)k01209	0.566349	3050.1	2059.8	0.0114363	0.0337666
FBgn0022063	l(2)k08015	0.0732933	546.985	519.891	0.692335	0.780907
FBgn0022069	Nnp-1	-0.318357	584.988	729.427	0.100183	0.182645
FBgn0022070	l(2)k07824	NA	NA	NA	NA	NA
FBgn0022085	ssp4	-1.83007	340.474	1210.57	1.21e-05	0.000252286
FBgn0022097	Vha36	0.439331	207.852	153.286	0.0221079	0.0564326
FBgn0022153	l(2)k05819	0.331376	777.609	618.027	0.0828476	0.157938
FBgn0022160	l(2)k05713	0.406402	854.767	644.924	0.170063	0.274563
FBgn0022213	Cas	0.0326325	5416.07	5294.94	0.865609	0.908433
FBgn0022224	l(2)k03203	-0.624362	2162.17	3333.05	0.00681681	0.0226982
FBgn0022238	lolal	0.627219	567.438	367.373	0.00861359	0.0272731
FBgn0022246	Rpp30	0.483302	198.545	142.027	0.0306712	0.0724004
FBgn0022268	KdelR	-0.58519	1111.2	1667.06	0.0143639	0.0402578
FBgn0022288	l(2)09851	-0.119325	808.65	878.377	0.506932	0.623822
FBgn0022338	dnk	1.50668	2002.53	704.73	1.54e-05	0.000290583
FBgn0022343	CG3760	-0.521966	9169.19	13166.1	0.0111923	0.0331859
FBgn0022344	CG10340	-1.02656	3409.12	6944.91	0.000974613	0.00528389
FBgn0022349	CG1910	0.651802	250.195	159.245	0.0544543	0.113446
FBgn0022355	Tsf1	2.04974	185.59	44.825	0.00109385	0.00574794
FBgn0022359	Sodh-2	1.88137	1145.47	310.908	3.26e-05	0.000470738
FBgn0022361	Pur-&agr;	0.376319	53.0312	40.8553	0.0564401	0.116768
FBgn0022382	Pka-R2	2.84989	638.58	88.5751	1.3e-06	7.24e-05
FBgn0022699	D19B	-0.211243	936.055	1083.66	0.249387	0.366074
FBgn0022700	Cht4	0.832667	36.2338	20.3449	0.023844	0.0595653
[truncated: 11,164 more rows]
