# Supplementary material for: Fine scale analysis of gene expression in Drosophila melanogaster gonads reveals Programmed cell death 4 promotes the differentiation of female germline stem cells
Source: BMC Dev Biol. 2012 Jan 17;12:4. doi: 10.1186/1471-213X-12-4 (PMC3322342; doi:10.1186/1471-213X-12-4)
Supplement: Additional file 2 — Over-represented biological process GO terms from significant germarium-biased and apex of the testis-biased genes. GO analysis was performed using the GO Fat feature in DAVID. Table includes GO term, count (number of genes in the list of significant genes with a given term), population hits (number of genes on the microarray with a given term), p-value, and FDR-corrected p-value. [file 1471-213X-12-4-S2.XLS]

## Sheet: Sheet1
Over-Represented Biological Process GO Terms: Germarium-Biased Significant Genes
Term	Count	Pop Hits	PValue	FDR
GO:0007444~imaginal disc development	89	339	9.95591e-13	1.74311e-09
GO:0048610~reproductive cellular process	92	358	1.45184e-12	2.54206e-09
GO:0048477~oogenesis	93	367	2.56234e-12	4.48654e-09
GO:0003006~reproductive developmental process	94	373	2.68994e-12	4.7099e-09
GO:0007292~female gamete generation	94	374	3.18481e-12	5.57631e-09
GO:0019953~sexual reproduction	113	490	5.89166e-12	1.03157e-08
GO:0007276~gamete generation	109	481	4.79896e-11	8.40259e-08
GO:0007389~pattern specification process	91	374	5.15839e-11	9.03191e-08
GO:0048729~tissue morphogenesis	60	209	2.0527e-10	3.59411e-07
GO:0007155~cell adhesion	50	160	3.51113e-10	6.1477e-07
GO:0002009~morphogenesis of an epithelium	55	189	7.67072e-10	1.34308e-06
GO:0048609~reproductive process in a multicellular organism	112	522	8.38226e-10	1.46767e-06
GO:0032504~multicellular organism reproduction	112	522	8.38226e-10	1.46767e-06
GO:0048569~post-embryonic organ development	65	246	1.41885e-09	2.48429e-06
GO:0003002~regionalization	84	355	1.42419e-09	2.49363e-06
GO:0009886~post-embryonic morphogenesis	74	297	1.4813e-09	2.59364e-06
GO:0030707~ovarian follicle cell development	48	156	1.49085e-09	2.61037e-06
GO:0048707~instar larval or pupal morphogenesis	73	292	1.66606e-09	2.91714e-06
GO:0060429~epithelium development	56	199	2.04362e-09	3.57821e-06
GO:0035220~wing disc development	61	226	2.04691e-09	3.58397e-06
GO:0022610~biological adhesion	50	171	4.33227e-09	7.58546e-06
GO:0051301~cell division	51	177	5.1002e-09	8.93004e-06
GO:0007552~metamorphosis	74	305	5.17597e-09	9.06271e-06
GO:0048737~imaginal disc-derived appendage development	54	193	5.20248e-09	9.10912e-06
GO:0009791~post-embryonic development	85	371	5.85455e-09	1.02508e-05
GO:0009798~axis specification	46	152	6.19723e-09	1.08509e-05
GO:0048598~embryonic morphogenesis	51	178	6.28044e-09	1.09965e-05
GO:0007560~imaginal disc morphogenesis	61	233	7.26636e-09	1.27228e-05
GO:0048563~post-embryonic organ morphogenesis	61	233	7.26636e-09	1.27228e-05
GO:0048736~appendage development	54	195	7.70864e-09	1.34972e-05
GO:0007010~cytoskeleton organization	91	413	1.19167e-08	2.08652e-05
GO:0035120~post-embryonic appendage morphogenesis	50	180	2.73567e-08	4.78994e-05
GO:0007476~imaginal disc-derived wing morphogenesis	48	170	3.1351e-08	5.4893e-05
GO:0002165~instar larval or pupal development	80	355	3.88666e-08	6.80522e-05
GO:0032989~cellular component morphogenesis	94	442	4.05915e-08	7.10724e-05
GO:0007472~wing disc morphogenesis	48	172	4.66382e-08	8.16596e-05
GO:0035114~imaginal disc-derived appendage morphogenesis	51	189	5.40002e-08	9.45499e-05
GO:0035107~appendage morphogenesis	51	191	7.78312e-08	0.000136276
GO:0007167~enzyme linked receptor protein signaling pathway	40	135	1.34569e-07	0.000235619
GO:0016331~morphogenesis of embryonic epithelium	32	96	1.72699e-07	0.000302382
GO:0009952~anterior/posterior pattern formation	38	126	1.78937e-07	0.000313303
GO:0001709~cell fate determination	37	121	1.82937e-07	0.000320308
GO:0045165~cell fate commitment	55	219	2.0226e-07	0.00035414
GO:0043062~extracellular structure organization	24	64	8.21798e-07	0.00143889
GO:0007049~cell cycle	93	465	9.63078e-07	0.00168626
GO:0051235~maintenance of location	19	43	9.8131e-07	0.00171818
GO:0007498~mesoderm development	28	85	1.55532e-06	0.0027232
GO:0000578~embryonic axis specification	32	106	1.96972e-06	0.00344876
GO:0007293~germarium-derived egg chamber formation	21	54	2.49473e-06	0.00436799
GO:0009880~embryonic pattern specification	45	178	2.60205e-06	0.00455588
GO:0030036~actin cytoskeleton organization	35	123	2.61513e-06	0.00457877
GO:0030029~actin filament-based process	35	124	3.19073e-06	0.00558656
GO:0007398~ectoderm development	23	64	3.36012e-06	0.00588313
GO:0009953~dorsal/ventral pattern formation	34	120	4.14998e-06	0.00726602
GO:0001654~eye development	52	223	4.92514e-06	0.00862316
GO:0007391~dorsal closure	26	80	5.27002e-06	0.00922698
Over-Represented Biological Process GO Terms: Apex of the Testis-Biased Significant Genes
Term	Count	Pop Hits	PValue	FDR
GO:0051603~proteolysis involved in cellular protein catabolic process	49	172	1.02795e-10	1.73755e-07
GO:0044257~cellular protein catabolic process	49	172	1.02795e-10	1.73755e-07
GO:0019941~modification-dependent protein catabolic process	46	158	1.93569e-10	3.27192e-07
GO:0043632~modification-dependent macromolecule catabolic process	46	159	2.43513e-10	4.11613e-07
GO:0030163~protein catabolic process	51	189	3.34168e-10	5.64848e-07
GO:0044265~cellular macromolecule catabolic process	51	213	2.67027e-08	4.51359e-05
GO:0009057~macromolecule catabolic process	56	263	3.48953e-07	0.000589838
GO:0007283~spermatogenesis	31	109	5.00046e-07	0.000845231
GO:0048232~male gamete generation	31	109	5.00046e-07	0.000845231
GO:0006091~generation of precursor metabolites and energy	44	196	1.85706e-06	0.00313898
