# Supplementary material for: Fine scale analysis of gene expression in Drosophila melanogaster gonads reveals Programmed cell death 4 promotes the differentiation of female germline stem cells
Source: BMC Dev Biol. 2012 Jan 17;12:4. doi: 10.1186/1471-213X-12-4 (PMC3322342; doi:10.1186/1471-213X-12-4)
Supplement: Additional file 3 — Genes enriched in wild-type GSCs and/or daughters cells in both females and males. Table includes FBgn identifier, gene name, final rank order, M value of germarium vs. apex of the testis, female intensity value, male intensity value, adjusted p-value, M value of female GSCs (dpp-expanded and bam-mutant germ cells) vs. Kc cells [9], adjusted p-value, M value of male stem cells and gonialblasts (Os+bgcn- testes) vs. bgcn- testes [14], adjusted p-value. [file 1471-213X-12-4-S3.XLS]

## Sheet: Sheet1
FBgn	Gene Name	Final Rank Order	M value G/Apex of T	Female intensity	Male intensity	Adjusted P.Value	M value F GSC_Kc	Adjusted P.Value	M value Osbgcn_bgcn	Adjusted P.Value
FBgn0004872	piwi	1	2.95018	4561.25	590.19	0.000424455	7.29983	2.47e-09	3.43387	7.91e-10
FBgn0033459	CG12744	2	0.722652	2441.39	1479.44	0.0122332	5.58283	2.27e-10	2.0256	1.3e-08
FBgn0003483	spn-E	3	1.54788	1319.85	451.41	0.00159654	4.0315	3.44e-08	2.1083	1.1e-08
FBgn0003028	ovo	3	3.01234	621.47	77.02	0.000650779	6.9145	9.87e-09	1.6407	2.7e-05
FBgn0261987	Pxt	5	0.941202	912.97	475.47	0.00470913	7.42167	2.32e-09	1.54047	9.17e-07
FBgn0033921	tej	6	1.23051	975.94	415.91	0.00112652	6.54533	6.21e-10	1.43947	3.74e-08
FBgn0035842	CG7504	7	0.0498202	712.36	688.18	0.879111	3.69817	3.28e-05	1.6308	1.85e-05
FBgn0051641	stai	8	1.4396	532.23	196.22	0.00217609	2.97883	3.67e-05	1.93633	0.000230403
FBgn0000246	c(3)G	9	3.34979	2690.33	263.89	3.45e-05	4.36567	8.74e-07	1.46958	0.000177221
FBgn0019686	lok	10	2.13169	1271.64	290.18	0.000208929	3.68467	2.06e-05	1.5086	1.93e-05
FBgn0030520	CG10990	11	-0.0445807	2338.97	2412.37	0.970253	4.09333	1.73e-08	1.34623	0.000436849
FBgn0033073	bin3	12	-0.230969	397.24	466.21	0.624844	3.59333	1.23e-07	1.38463	2.48e-06
FBgn0004882	orb	13	3.10014	3235.89	377.36	0.000367842	4.65933	0.00247173	1.2565	0.000300055
FBgn0015903	apt	14	1.79517	3167.58	912.7	0.000285332	2.72917	4.86e-07	1.49813	2.3e-07
FBgn0016930	smi35A	15	0.868926	721.74	395.19	0.0102431	3.26067	3.13e-07	1.3249	0.000119901
FBgn0037844	CG4570	16	1.61441	6314.3	2062.25	0.000791618	3.03483	5.52e-06	1.33203	2.7e-05
FBgn0000146	aub	17	-0.552854	8492.67	12458.6	0.0203293	6.78217	5.38e-10	1.1149	1.57e-06
FBgn0038803	CG5191	17	1.3703	2649.84	1024.99	0.00101328	6.08033	1.43e-07	1.1338	0.000102493
FBgn0037106	CG11307	17	1.16027	464.13	207.67	0.00186164	2.63117	3.64e-05	1.29977	4.79e-05
FBgn0039464	CG6330	20	1.65408	296.19	94.11	0.00309161	2.57017	2.73e-06	1.3193	2.38e-06
FBgn0087008	e(y)3	21	-0.271323	5905.06	7126.9	0.572703	2.665	1.37e-07	1.21773	0.00034054
FBgn0086655	jing	21	-0.191009	74.09	84.58	0.724265	2.55333	5.47e-06	1.24267	0.00655901
FBgn0038633	CG14303	23	0.804176	2230.07	1277.14	0.0120311	6.86083	9.87e-09	1.05007	0.00105828
FBgn0034083	lbk	24	0.151125	1108.97	998.68	0.470278	1.80017	8.87e-05	1.92417	4.83e-08
FBgn0011020	Sas-4	25	0.441074	868.07	639.41	0.0459308	1.86583	7.98e-05	1.5891	1.22e-07
FBgn0035268	CG8001	26	-0.418439	232.3	310.46	0.324171	2.35683	9.64e-07	1.18203	0.000197079
FBgn0262526	vas	27	0.488527	2262.02	1612.26	0.164627	8.62367	1.4e-10	0.9978	9.7e-05
FBgn0014931	CG2678	28	2.5889	563.21	93.61	8.98e-05	1.84483	2.23e-06	1.572	0.00179631
FBgn0030710	CG8924	29	1.14538	861.7	389.55	0.00127776	2.43667	5.74e-05	1.11927	5.69e-06
FBgn0032907	CG9272	30	0.38023	317.8	244.17	0.16989	2.608	1.02e-05	1.0845	0.000119832
FBgn0039227	polybromo	31	0.362812	6308.77	4906	0.101545	1.50033	0.000298016	2.3155	0.000144644
FBgn0002932	neur	31	0.429685	460.08	341.57	0.0906567	3.82817	0.00390718	0.996833	0.00798979
FBgn0026206	mei-P26	33	-0.701593	280.76	456.6	0.119423	2.75667	3.62e-07	1.0251	3.94e-05
FBgn0016034	mael	34	0.313409	890.67	716.76	0.18268	1.531	1.46e-05	1.66467	9.54e-07
FBgn0035689	CG7376	35	-0.137892	238.77	262.72	0.538511	2.236	1.36e-05	1.1079	1.83e-05
FBgn0011836	Taf2	36	-0.621574	919.68	1414.97	0.0506495	1.92283	7.59e-08	1.14217	1.75e-06
FBgn0261985	Ptpmeg	37	-0.0440883	425.73	438.94	0.93719	1.79417	0.000159236	1.1921	3.65e-07
FBgn0032691	CG10414	38	-0.292328	2154.21	2638.08	0.235597	1.89617	1.17e-05	1.136	0.00247016
FBgn0261261	plx	38	0.256561	718.12	601.13	0.203764	1.49117	0.00118929	1.52987	1.01e-05
FBgn0033528	trsn	40	0.4362	4726.44	3493.21	0.0491028	1.58967	8.21e-05	1.25123	9.88e-05
FBgn0034098	krimp	40	1.48316	3412.72	1220.74	0.000325334	6.65583	1.73e-08	0.8809	3.71e-05
FBgn0035868	CG7194	40	0.493261	1795.32	1275.42	0.0389194	1.3445	0.00635161	2.82903	4.87e-08
FBgn0032296	CG6729	43	-0.187165	313.71	357.17	0.386987	1.72583	3e-05	1.16133	0.000134081
FBgn0023023	CRMP	44	2.68984	1754.88	271.97	9.91e-05	1.3565	0.000635684	1.8049	8.47e-06
FBgn0027506	EDTP	44	0.742719	1595.62	953.56	0.0232835	1.999	0.000600743	1.06683	1.25e-05
FBgn0039863	CG1815	44	-0.305629	1017.36	1257.41	0.255646	1.86367	3.91e-06	1.1105	2.99e-07
FBgn0035025	uri	47	-0.323478	1337.36	1673.49	0.170099	2.25967	3.14e-05	0.985567	8.53e-06
FBgn0001316	klar	48	1.84118	3700.21	1032.7	0.00151612	2.31833	0.000289336	0.973833	0.00105909
FBgn0033889	CG6701	49	0.840326	235.78	131.69	0.0200496	1.50517	2.33e-06	1.21713	0.00131658
FBgn0033427	CG1868	50	-0.242271	615.58	728.15	0.29926	1.8535	1.57e-05	1.07033	0.000175674
FBgn0032016	CG7818	50	0.269625	403.85	335.01	0.195295	2.01717	1.57e-07	1.01407	0.000226905
FBgn0030744	CG9992	52	1.09819	551.47	257.59	0.00556158	2.36133	8.27e-05	0.967917	0.000251431
FBgn0013955	PR2	53	-0.379614	482.25	627.41	0.116107	1.4965	0.000134864	1.18153	6.93e-06
FBgn0027783	SMC2	54	0.046197	366.18	354.64	0.838783	1.50017	1.15e-06	1.17557	4.06e-05
FBgn0010660	Nup214	55	0.254992	823.65	690.21	0.473236	2.13133	2.79e-07	0.969533	0.000149719
FBgn0036522	CG7372	55	-1.12104	653.03	1420.37	0.00141261	3.41283	8.51e-08	0.844567	0.000950248
FBgn0034989	CG3356	57	-0.587395	898.19	1349.56	0.0207288	1.25583	0.00032837	1.37592	1.35e-06
FBgn0027348	bgm	58	2.14413	432.98	97.95	0.000475097	3.77283	2.61e-05	0.8183	0.00102556
FBgn0024728	Slip1	59	0.555443	612.09	416.49	0.0503829	1.93383	7.75e-05	0.970633	1.69e-05
FBgn0014024	Rnp4F	60	0.347111	308.16	242.26	0.268146	2.4045	2.74e-07	0.874633	0.0082618
FBgn0027529	CG8920	61	0.850757	1371.82	760.67	0.00635099	1.39433	0.000151206	1.15797	8.45e-05
FBgn0031078	CG11943	62	0.570007	1550.98	1044.76	0.134944	1.559	5.02e-05	1.05683	0.000125791
FBgn0031401	CG7082	63	1.00362	2154.56	1074.58	0.00885389	1.49617	7.99e-07	1.0885	0.00460885
FBgn0000520	dwg	64	0.067338	831.41	793.49	0.80084	2.579	3.52e-07	0.831167	0.000315856
FBgn0053554	Nipped-A	64	0.663205	432.81	273.31	0.0295736	1.16817	0.000402383	1.3156	6.84e-06
FBgn0029666	CG10803	66	0.307045	1256.93	1015.97	0.182645	3.10583	3.8e-06	0.811833	0.000428336
FBgn0086686	l(3)L1231	66	-0.151313	172.13	191.17	0.773291	1.23617	0.000457104	1.24353	0.00288795
FBgn0032295	CG12299	68	0.199517	3258.34	2837.5	0.341959	2.7125	1e-05	0.824133	0.00445196
FBgn0030674	CG8184	69	-0.0191736	2204.54	2234.03	0.948534	1.31017	5.34e-06	1.1861	0.000619691
FBgn0036389	ssp2	69	-0.110702	757.7	818.13	0.799126	1.387	9.05e-06	1.12113	0.000125096
FBgn0037138	CG7145	71	-0.201914	1423.88	1637.78	0.455193	1.31767	7.3e-06	1.1549	0.00233198
FBgn0000667	Actn	72	1.65018	3059.07	974.62	0.00237179	1.77783	4.76e-05	0.9578	5.21e-08
FBgn0020616	SA	72	1.09469	995.09	465.94	0.00149073	1.76967	2.47e-06	0.958467	7.82e-05
FBgn0030365	Tango4	74	-0.513428	5000.63	7138.09	0.0471009	1.08967	1.11e-05	1.3988	0.000905689
FBgn0031446	CG15398	74	-2.62515	259.96	1603.82	0.000189837	5.0795	6.3e-06	0.763833	0.000512148
FBgn0036052	CG10809	76	-0.307947	1326.22	1641.79	0.249723	2.93817	1.35e-06	0.802733	9.7e-05
FBgn0035850	Atg18	77	0.0460357	2097.96	2032.07	0.827624	2.02383	7.13e-06	0.856333	7.13e-05
FBgn0031456	Trn-SR	77	-0.723432	666.67	1100.74	0.0352984	1.61333	7.22e-05	0.970967	2.48e-06
FBgn0034876	wmd	77	0.120191	127.23	117.06	0.723854	1.58217	6.42e-06	0.982933	2.5e-05
FBgn0003044	Pcl	80	0.389026	454.03	346.72	0.36398	2.20217	2.87e-08	0.835767	0.000296884
FBgn0037723	SpdS	81	0.606918	11354.4	7455.3	0.0311609	1.599	2.4e-05	0.970733	0.00434857
FBgn0260634	eIF4G2	81	-0.877781	514.13	944.75	0.0165592	3.9225	2.47e-07	0.749867	6.99e-05
FBgn0028717	Lnk	83	0.699745	654.51	402.97	0.0189877	2.46817	5.11e-05	0.809033	0.000162152
FBgn0262647	Nup160	84	0.1986	599.62	522.51	0.663185	1.5125	1.5e-05	0.992033	3.65e-06
FBgn0031610	CG15436	85	0.42843	407.42	302.74	0.629602	3.70467	8.04e-07	0.7494	0.00365939
FBgn0002441	l(3)mbt	86	0.181109	129.28	114.03	0.54455	2.3785	1.89e-07	0.808267	0.00122035
FBgn0003401	shu	87	0.658532	1698.59	1076.09	0.0158974	2.76133	6.04e-06	0.772233	0.00207978
FBgn0038191	CG9925	88	0.731799	4207.64	2533.64	0.0303983	7.83333	9.22e-10	0.695133	0.000472807
FBgn0023514	CG14805	88	0.504432	641.4	452.15	0.0461635	1.8815	9.55e-07	0.8506	0.00100699
FBgn0039018	CG4771	90	0.34787	346.31	272.11	0.149467	0.927167	7.94e-05	1.61623	2.5e-06
FBgn0032815	CG10462	91	1.39703	2613.8	992.48	0.00250354	1.71283	1.32e-06	0.885667	0.000663365
FBgn0002413	dco	91	1.63928	1033.95	331.92	0.000945473	1.58083	1.24e-05	0.941467	0.000109946
FBgn0020496	CtBP	91	0.779321	459.22	267.56	0.228954	1.44967	0.000149092	0.996067	0.00850696
FBgn0262742	Fas1	94	1.8904	3368.66	908.64	0.00128521	0.881	0.000412342	2.05323	6.76e-08
FBgn0039559	Mes-4	94	-0.0452926	2854.25	2945.28	0.858448	0.886833	0.000275266	1.94637	7.42e-06
FBgn0016762	angel	96	-0.154641	1484.28	1652.22	0.468113	2.549	1.29e-05	0.779067	0.000721322
FBgn0028980	tan	97	-0.482156	846.88	1182.95	0.0562065	3.25217	5.98e-08	0.718633	0.000112976
FBgn0035769	CTCF	97	0.195306	604.36	527.84	0.335512	1.162	0.000309172	1.1145	0.000950633
FBgn0037780	CG3925	99	-0.786645	991.75	1710.82	0.00938559	1.56383	9.04e-05	0.929567	0.0003555
FBgn0033897	Rcd1	100	0.762419	3250.37	1916.12	0.0121467	1.1465	1.14e-05	1.11327	9.91e-06
FBgn0027885	Aac11	100	-0.177293	1383.32	1564.2	0.364418	2.29817	1.02e-05	0.7977	0.0063805
FBgn0011692	pav	102	0.97195	484.65	247.08	0.00636854	0.8825	0.00024572	1.72383	2.16e-06
FBgn0035026	Fcp1	102	0.0833851	364.86	344.37	0.681075	2.41	3.22e-05	0.776467	7.45e-05
FBgn0025803	SNF4Agamma	102	1.32238	193.69	77.45	0.00628462	1.349	0.000124463	1.01427	0.000412329
FBgn0053057	CG33057	105	0.574472	1578.75	1060.18	0.0192101	1.57167	1.4e-05	0.913333	0.000217178
FBgn0029824	CG3726	105	0.563888	1020.49	690.34	0.0459531	0.850667	0.00634379	1.98742	9.13e-06
FBgn0015949	hrg	107	0.812392	2701.02	1538.06	0.00776956	1.29033	4.19e-05	1.0306	0.000701795
FBgn0026148	CG12253	108	0.314442	1506.75	1211.67	0.249556	1.90867	1.36e-05	0.823667	0.00179631
FBgn0000097	aop	108	2.029	572.6	140.3	0.000204901	0.870833	0.00432748	1.73093	4.05e-06
FBgn0038476	kuk	110	1.10863	11707	5428.95	0.00324243	1.47117	1.78e-05	0.955267	0.000219856
FBgn0011660	Pms2	110	0.147956	381.64	344.44	0.467033	1.34317	1.61e-05	1.00892	0.00274201
FBgn0038612	cona	112	0.547311	1472.04	1007.31	0.0834315	6.4885	2.28e-08	0.676667	0.000300055
FBgn0037025	Spc105R	113	0.419526	2936.86	2195.8	0.101626	0.948667	0.001621	1.27033	2.3e-05
FBgn0023515	CG14814	114	1.10276	831.36	387.1	0.0106444	1.84917	6.27e-06	0.82625	0.000251431
FBgn0031493	CG3605	114	-0.299615	371.99	457.85	0.286045	2.53867	1.01e-06	0.7409	4.61e-05
FBgn0086475	sec3	116	-0.11582	1901.11	2060.02	0.556064	1.64567	0.000164835	0.8483	6.57e-06
FBgn0034411	CG18605	116	-2.46223	94.33	519.84	0.000131121	0.963917	0.00119807	1.21647	0.00227053
FBgn0026431	Grip75	118	-0.500169	137.77	194.87	0.107704	1.3695	0.000150579	0.9715	0.000111537
FBgn0259985	CG8889	119	-0.491989	612.3	861.13	0.113867	2.31717	3.72e-05	0.758083	0.00552558
FBgn0024689	fws	120	-0.186882	191.41	217.89	0.451952	1.0955	5.4e-05	1.09683	0.00161494
FBgn0031047	CG14213	121	0.273969	782.89	647.48	0.262156	2.0485	3.34e-05	0.784767	0.00470289
FBgn0033924	CG8613	122	0.274525	461.12	381.22	0.239515	1.00983	0.00563334	1.15	0.000225758
FBgn0028343	l(1)G0222	123	0.549159	3037.35	2075.78	0.0210343	1.09267	1.06e-05	1.0928	2.45e-05
FBgn0015277	Pi3K59F	124	0.977016	2438.33	1238.74	0.00395491	1.47517	0.000128239	0.896267	0.00120722
FBgn0034569	dgt3	124	-1.10305	303.59	652.15	0.0162936	1.24633	5.89e-05	1.00033	0.00165123
FBgn0003612	Su(var)2-10	126	1.63493	2223.62	715.97	0.00148641	1.16133	0.000796854	1.02967	2.12e-05
FBgn0003317	sax	126	0.798802	958.94	551.22	0.00455198	2.25733	0.000288412	0.745833	0.00109645
FBgn0013756	Mtor	126	-0.307418	397.46	491.85	0.213119	1.12517	0.000201539	1.05313	0.000115344
FBgn0019949	Cdk9	129	-1.09892	3049.62	6532.13	0.00180082	3.12717	9.89e-07	0.680867	0.000516386
FBgn0033636	tou	130	1.03876	849.94	413.71	0.00319943	0.846	0.00020663	1.4967	0.00046089
FBgn0016983	smid	131	0.675343	1474.08	923.04	0.0569675	1.1275	9.25e-07	1.032	7.71e-05
FBgn0036059	nudE	131	1.59005	1400.8	465.29	0.000404478	1.47387	2.16e-05	0.884333	0.000248336
FBgn0034072	Dg	133	1.20141	330.93	143.9	0.00246277	0.9505	7.15e-05	1.1565	1.5e-05
FBgn0011737	wee	134	0.463451	498.53	361.56	0.0884869	1.6865	0.000871814	0.815167	0.00198515
FBgn0051156	CG31156	135	0.376133	366.83	282.64	0.102862	2.37883	0.00715807	0.704867	0.00841845
FBgn0027889	ball	136	-0.334851	8889.35	11211.7	0.185437	1.367	0.000122173	0.926267	0.000136481
FBgn0011817	nmo	137	0.564021	4431.09	2997.26	0.128869	5.6075	5.5e-08	0.622933	0.00714546
FBgn0033766	CG8771	138	0.33668	1811.17	1434.2	0.139019	0.852333	2.92e-05	1.267	5.6e-06
FBgn0040372	G9a	138	0.37045	458.52	354.68	0.105108	3.205	3.39e-06	0.654733	0.00086237
FBgn0002183	dre4	140	0.325381	2439.56	1946.98	0.130836	0.991333	4.08e-06	1.09492	0.0003508
FBgn0039189	CG18528	141	0.177619	1032.43	912.84	0.437787	1.16683	0.000457104	0.975833	0.000330673
FBgn0037578	CG9601	141	-0.250789	104.49	124.32	0.299336	1.32633	3.75e-07	0.928267	0.00144944
FBgn0011764	Dsp1	143	1.82841	542.88	152.86	0.000301753	0.922833	0.00229736	1.14633	9.53e-06
FBgn0028965	A16	144	-0.276329	335.15	405.9	0.206723	1.99717	8.52e-07	0.729933	0.000165436
FBgn0035877	CG7083	145	0.568666	148.61	100.2	0.101932	1.93333	2.41e-06	0.7424	0.00129966
FBgn0067779	dbr	146	0.627402	576.13	372.95	0.0990814	2.24583	5.34e-06	0.700433	8.08e-05
FBgn0027280	l(1)G0193	147	2.48124	2254.11	403.69	0.000378443	0.6935	0.000373387	1.82483	3.34e-06
FBgn0001324	kto	147	-0.668441	196.87	312.9	0.200547	1.639	0.000253976	0.8023	0.000550247
FBgn0039350	jigr1	149	1.92814	1420.99	373.39	0.000216432	1.00583	3.04e-06	1.04957	7.71e-05
FBgn0000147	aur	150	0.51987	145	101.13	0.0546893	0.896833	0.00210754	1.14133	7.94e-05
FBgn0029754	CG15930	151	-2.45252	643.61	3522.92	7.74e-05	3.18333	1.43e-07	0.617917	0.00460867
FBgn0033615	CG7741	152	0.893821	583.17	313.85	0.0030915	0.834167	0.000689665	1.22147	3.48e-06
FBgn0030056	CG11284	152	1.19213	475.01	207.89	0.00134987	0.817667	0.00354541	1.22817	0.000582905
FBgn0027532	CG7139	154	0.440721	1455.61	1072.45	0.0710536	1.04733	0.000973691	1.0016	0.000373997
FBgn0036980	RhoBTB	155	0.691821	1047.21	648.3	0.0134936	1.16483	0.000406027	0.941367	3.96e-05
FBgn0031607	CG15440	155	-0.337285	1032.79	1304.8	0.139772	1.79183	2.88e-05	0.756267	0.00121618
FBgn0036811	MED11	155	0.0204048	384.83	379.43	0.926417	0.813333	0.00420228	1.23567	3.16e-05
FBgn0029174	FKBP59	158	-0.743104	8493.61	14216.4	0.0162054	2.0525	1.6e-06	0.6934	0.00257872
FBgn0039743	CG7946	158	-0.451713	4990.27	6825.01	0.0586763	1.6305	0.000263505	0.779533	4.51e-06
FBgn0262619	DNA-ligI	160	1.00333	2067.52	1031.37	0.00343989	0.807333	0.000414567	1.22367	2.62e-06
FBgn0013717	not	161	-0.327502	2281.2	2862.54	0.202711	1.85733	0.000437406	0.716267	0.00262346
FBgn0024248	chico	161	0.5356	354.33	244.44	0.0334283	1.25867	6.93e-06	0.8785	0.000246301
FBgn0010278	Ssrp	163	-0.416322	933.3	1245.5	0.248298	1.14533	3.18e-06	0.9157	5.69e-06
FBgn0037372	CG2091	164	0.430926	3541.19	2626.8	0.09173	1.31633	8.97e-06	0.848767	1.35e-05
FBgn0025185	az2	165	0.0182033	185.37	183.05	0.944663	0.896833	0.00232454	1.0727	8.86e-06
FBgn0027567	CG8108	166	-0.689627	340.99	549.98	0.0307212	1.58833	3.82e-07	0.771633	0.000149719
FBgn0036450	CG13472	167	-0.544456	327.93	478.28	0.0706763	0.675667	0.00274363	1.39853	8.89e-05
FBgn0001301	kel	168	0.522095	1413.16	984.07	0.0490834	0.6915	0.00173805	1.3303	0.000611454
FBgn0041164	armi	169	1.34613	3432.71	1350.24	0.00138326	0.65	0.000597442	1.49277	9.55e-06
FBgn0044323	Cka	169	-0.171657	2671.54	3009.09	0.73353	1.89617	1.03e-07	0.679667	0.00194032
FBgn0028331	l(1)G0289	169	0.205909	85.85	74.43	0.72897	0.6035	0.000703363	1.74187	1.62e-06
FBgn0041775	tral	172	1.19689	594.2	259.2	0.00752882	0.882833	2.42e-06	1.04017	0.000732559
FBgn0033539	Git	172	-0.108736	241.48	260.38	0.644032	0.8905	6.27e-05	1.03113	2.2e-05
FBgn0038827	Fancd2	174	0.719252	1019.4	619.2	0.0135537	0.779167	8.28e-05	1.1425	0.000179311
FBgn0015391	glu	175	0.633495	1392.75	897.78	0.0147481	1.165	6.52e-08	0.842533	2.99e-07
FBgn0035987	CG3689	176	0.377879	4284.79	3297.44	0.0913812	0.929	1.37e-05	0.9745	6.77e-05
FBgn0022246	Rpp30	177	0.483302	198.54	142.03	0.0724004	1.62367	3.72e-05	0.699967	0.00281299
FBgn0033352	CG8232	178	1.03537	405.79	197.98	0.00309023	0.548833	0.00128496	1.49373	2.72e-06
FBgn0004401	Pep	179	-0.0975122	6277.9	6716.9	0.684584	1.11283	1.12e-06	0.8449	0.000124222
FBgn0003330	Sce	179	-0.218357	2650.61	3083.74	0.300202	0.853333	1.18e-05	1.01133	0.00172576
FBgn0034987	CG3363	179	-0.932895	2159.53	4122.76	0.00818507	0.724333	0.003334	1.11733	0.00014035
FBgn0010113	hdc	182	0.0184173	1137.5	1123.07	0.97902	1.824	5.23e-05	0.6555	0.00417609
FBgn0035107	mri	183	-0.610977	1338.26	2043.92	0.0283236	2.3535	1.21e-06	0.578067	0.00198856
FBgn0031492	CG3542	184	0.0980049	3637.01	3398.15	0.648569	1.23383	4.23e-05	0.808767	0.00567663
FBgn0027620	Acf1	185	0.806847	2754.22	1574.39	0.0108499	2.75083	7.29e-05	0.52	0.000766121
FBgn0030336	CG1578	185	0.769525	1327.8	778.9	0.016008	2.975	3.5e-07	0.517933	0.00823734
FBgn0038167	lkb1	187	-0.917983	904.65	1709.31	0.0141254	1.489	1.43e-05	0.7121	3.15e-05
FBgn0086855	CG17078	187	0.134241	245.2	223.41	0.688075	0.756	8.34e-07	1.08483	0.000546918
FBgn0013347	TfIIA-S	189	0.092136	1430.46	1341.96	0.759238	2.12467	9.33e-08	0.581633	0.00891479
FBgn0262527	wah	189	0.898722	1272.01	682.26	0.00519781	1.4335	1.3e-06	0.719533	0.00228785
FBgn0015075	Ddx1	191	-1.36185	2626.3	6749.95	0.000620142	1.019	6.11e-05	0.8626	1.12e-06
FBgn0031314	CG4785	192	-0.346494	353.46	449.42	0.157558	0.8585	0.00337277	0.982667	4.77e-05
FBgn0033486	CG11866	193	-1.6018	676.55	2053.49	0.000424455	1.66033	4.7e-07	0.660333	0.00899608
FBgn0000405	CycB	194	2.89318	7810.79	1051.38	9.91e-05	0.519667	0.00382119	1.33453	8.08e-05
FBgn0035397	CG11486	194	1.22057	866.63	371.88	0.0358568	1.95733	1.82e-05	0.590067	0.00323305
FBgn0023522	CG11596	196	1.35822	1664.68	649.33	0.000599679	0.798167	0.00297663	1.01563	5.85e-06
FBgn0000139	ash2	197	0.189089	1498.29	1314.24	0.510133	0.632167	0.00124903	1.178	4.62e-05
FBgn0033122	CG17002	198	-0.788647	3824.56	6606.74	0.00599589	0.779333	0.00857505	1.01658	0.000330673
FBgn0038870	CG5871	199	0.0331319	349.39	341.45	0.908174	1.59717	1.13e-05	0.6605	0.000754239
FBgn0027579	CG5508	200	0.888959	720.75	389.21	0.0120311	1.66783	5.99e-07	0.643367	0.00237554
FBgn0039936	CG11148	200	0.804408	670.98	384.2	0.0229317	1.09283	1.29e-06	0.821433	9.7e-05
FBgn0030008	CG2129	202	0.685225	131.62	81.86	0.0136554	1.13183	9.16e-05	0.802333	0.000118831
FBgn0019637	Atu	203	-0.231992	375.63	441.16	0.579293	0.660333	6.63e-05	1.1019	3.5e-05
FBgn0021995	Rs1	203	0.612789	360.73	235.89	0.117864	0.6855	0.000152806	1.08143	7.07e-06
FBgn0039164	CG5524	203	0.442362	317.64	233.76	0.0569529	0.894667	0.000229352	0.913333	0.000457571
FBgn0003261	Rm62	206	1.40785	15770.2	5943.37	0.00120814	0.611833	0.000706393	1.16263	1.69e-05
FBgn0034728	rad50	207	0.564579	5596.08	3783.81	0.0236034	0.500167	3.72e-05	1.26333	5.48e-07
FBgn0000376	crm	208	1.14558	920.28	415.97	0.0132104	2.52067	2.33e-06	0.4965	0.0052776
FBgn0027081	Aats-thr	208	-0.778565	630.33	1081.28	0.217452	1.09767	1.36e-05	0.806667	0.000553011
FBgn0039554	CG5003	210	-0.290919	632.65	774	0.250926	1.05517	7.6e-05	0.810267	0.00075688
FBgn0033273	CG2183	211	0.622099	955.48	620.8	0.0527478	1.81583	4.53e-06	0.5865	0.000296431
FBgn0031759	lid	212	-0.22899	1475.97	1729.86	0.501809	1.96267	1.59e-07	0.5452	0.00222226
FBgn0039680	CAP-D2	212	0.740789	602.94	360.81	0.0109444	0.907333	1.58e-05	0.863233	0.00102556
FBgn0082598	akirin	212	0.385869	552.4	422.76	0.330539	1.09367	5.49e-06	0.799	0.00023899
FBgn0000183	BicD	215	1.46181	1525.67	553.88	0.00142567	1.6715	1.17e-06	0.590167	0.00459212
FBgn0025463	Bap60	216	1.1512	7175.6	3230.81	0.00240561	0.8775	1.53e-05	0.8823	0.000461389
FBgn0039790	CG2246	216	0.284383	1112.13	913.16	0.220338	0.738667	0.000125579	0.992	0.00040685
FBgn0036423	CG3919	216	0.316663	717.85	576.38	0.188888	1.01617	0.000546144	0.811567	0.000611454
FBgn0033688	Prp8	219	-0.0653566	7637.63	7991.59	0.796848	0.699	0.000134261	1.0073	0.00724558
FBgn0035027	CG3511	219	0.55616	1788.64	1216.47	0.0197295	1.3975	5.16e-05	0.679633	0.00200482
FBgn0037963	Cad87A	221	2.90172	5434.1	727.15	0.000132996	1.33933	4.33e-05	0.698	0.00102622
FBgn0030871	CG8142	221	0.569793	2575.32	1735.03	0.0205208	0.968	1.24e-05	0.812417	0.00207978
FBgn0033015	d4	223	0.0357015	410.16	400.14	0.874409	1.1945	0.000218389	0.715733	0.007109
FBgn0034921	Dcp1	224	-0.0402837	2012.17	2069.15	0.870729	1.3885	0.000487759	0.664167	0.00393558
FBgn0004406	tam	224	-0.245485	350.87	415.96	0.268078	1.75533	3.22e-05	0.572333	0.00252992
FBgn0017550	Rga	226	0.0821884	426.42	402.81	0.876657	1.933	4.77e-07	0.519867	0.00546227
FBgn0086712	Egm	226	-0.474875	198.53	275.92	0.279786	0.653	0.00220504	1.022	0.00292628
FBgn0004598	Fur2	228	2.04641	807.87	195.57	0.000533936	1.44483	0.00702649	0.643667	0.00269348
FBgn0000543	ecd	229	-0.722578	1754.36	2894.92	0.0355987	1.02017	3.95e-05	0.790067	0.000118672
FBgn0003464	sol	230	0.957559	2147.3	1105.71	0.00487964	1.28517	0.000664258	0.68725	0.000149719
FBgn0038149	CG9796	231	0.686026	15168.5	9428.17	0.0130989	2.06733	8.94e-08	0.4697	0.00879302
FBgn0015544	spag	231	-0.367385	1227.88	1583.98	0.0904688	2.08517	4.17e-06	0.4669	0.00125712
FBgn0250754	CG42232	231	0.124095	790.78	725.6	0.637258	0.559	0.00729845	1.07827	0.000565686
FBgn0045035	tefu	234	0.215553	1122.92	967.07	0.356415	0.749	0.00136605	0.932467	6.82e-05
FBgn0031769	CG9135	234	0.0717535	261.94	249.24	0.773489	0.976167	0.000190293	0.795367	4.27e-05
FBgn0024973	CG2701	234	-0.658279	231.18	364.85	0.224208	2.16067	1.09e-06	0.449767	0.00139032
FBgn0031391	CG11723	237	-1.15512	837.57	1865.3	0.00170983	2.228	3.35e-07	0.432567	0.00176102
FBgn0033475	CG12129	237	-1.02834	358.07	730.34	0.0143458	1.046	0.000318585	0.767467	0.00478985
FBgn0031390	tho2	239	0.258688	441.21	368.78	0.341602	1.87567	3.9e-06	0.515917	0.00336095
FBgn0037376	CG2051	240	0.413381	1672.93	1256.14	0.0913812	0.825167	0.00171823	0.8607	6.6e-05
FBgn0023171	rnh1	241	0.171035	1021.83	907.59	0.467899	1.40117	0.00022892	0.626867	0.000116249
FBgn0086361	alph	242	-1.11926	333.63	724.77	0.00285151	0.808333	0.00737798	0.8629	0.000441809
FBgn0036569	CG5414	243	0.539446	966.73	665.15	0.0349372	0.957167	0.00234036	0.784333	0.000101424
FBgn0034073	CG8414	243	0.0717246	228.42	217.34	0.770457	0.814333	3.68e-05	0.853333	0.000747218
FBgn0039601	CG1523	245	0.189503	1761.98	1545.1	0.376049	0.7165	0.000583292	0.922133	0.00044337
FBgn0033929	Tfb1	246	-0.595845	2692.46	4069.27	0.0162936	2.03233	2.69e-06	0.409667	0.00422013
FBgn0035761	RhoGEF4	246	0.790803	264.52	152.9	0.011095	0.538833	2.84e-05	1.03467	0.00210981
FBgn0027950	MBD-like	248	-0.387658	1864.77	2439.61	0.133499	1.60967	1.89e-07	0.545	0.0022026
FBgn0032475	Sfmbt	249	-0.669468	2361.21	3755.47	0.0241571	1.38433	0.000150472	0.6143	0.000995882
FBgn0038872	Nelf-A	249	0.366007	2184.03	1694.65	0.17975	0.8155	0.00893072	0.8423	0.00991321
FBgn0032242	CG5355	249	0.0151684	1825.11	1806.02	0.962474	1.42383	4.68e-06	0.600033	0.00425948
FBgn0004399	psq	252	-2.22964	283.92	1331.64	0.000134989	2.034	7.3e-05	0.3712	0.00866414
FBgn0052438	Smc5	253	-0.168642	2927.61	3290.63	0.42728	0.701667	0.000650039	0.9057	3.02e-05
FBgn0028982	Spt6	253	0.955977	2856.37	1472.44	0.00502115	0.844167	6.65e-05	0.8294	0.000222965
FBgn0033265	coil	253	-1.02906	97.91	199.8	0.0274381	1.12817	0.00172573	0.690567	0.000789822
FBgn0037446	CG10267	256	-0.0339813	932.25	954.47	0.885411	0.796667	0.000290683	0.845833	0.000100207
FBgn0017453	Zn72D	257	-0.0723265	99.96	105.1	0.875003	1.04383	0.000135237	0.7121	4.62e-05
FBgn0041205	key	258	0.307223	4633.71	3744.94	0.166426	1.05883	0.0035587	0.702367	0.000545663
FBgn0040346	CG3704	258	0.921612	2509.99	1325.07	0.00331799	1.0755	0.000373874	0.70225	7.62e-05
FBgn0037252	CG14650	260	0.105637	329.05	305.82	0.626938	0.381833	0.00263154	1.08863	0.00338294
FBgn0025626	CG4281	261	0.254722	859.99	720.8	0.280111	1.47567	0.000140834	0.547667	0.00302702
FBgn0028836	CSN7	262	-0.641779	859.28	1340.69	0.0116815	1.1235	9.22e-05	0.6623	0.000459213
FBgn0040273	Spt5	262	-0.178381	571.62	646.85	0.628194	0.66	0.00106858	0.893867	0.000756339
FBgn0014006	Pk92B	264	-0.0970445	196.09	209.74	0.795767	1.69433	5.04e-05	0.4631	0.00966119
FBgn0017577	Mcm5	265	1.87809	1076.34	292.81	0.000518284	0.659667	0.0020476	0.890567	6.81e-06
FBgn0034310	Nup75	266	-0.307488	3472.23	4297.06	0.156766	1.0215	0.000604574	0.6833	0.000322634
FBgn0032974	CG3651	267	-0.331905	1263.57	1590.42	0.160791	0.482833	0.00662794	0.985533	0.000603426
FBgn0026207	mbo	267	-0.525385	707.22	1017.91	0.0289903	1.35117	4.95e-05	0.573767	0.00490444
FBgn0034543	CG30152	267	-0.170815	157.02	176.75	0.574022	1.35967	3.44e-05	0.569417	0.00044337
FBgn0039214	CG5794	267	-0.386044	112.69	147.27	0.0986002	1.18083	0.001122	0.60125	0.00534902
FBgn0032194	CG4901	271	0.489491	3557.06	2533.61	0.0571472	1.382	3.29e-05	0.556233	0.00262684
FBgn0033544	CG7220	272	0.389179	2216.6	1692.52	0.0781539	0.522	7.08e-05	0.953933	0.000203126
FBgn0039139	CG5933	272	-0.133773	1390.88	1526.02	0.542078	0.813833	4.04e-05	0.795167	5.01e-05
FBgn0037742	Rpt3R	272	-2.62653	595.42	3676.95	0.000231805	0.648	0.00195519	0.8699	0.00409784
FBgn0027518	CG7609	275	-0.150956	168.44	187.02	0.48096	1.4285	6.82e-06	0.5229	0.0005832
FBgn0029173	fu2	276	0.520779	546.21	380.71	0.0805043	0.674833	0.000793581	0.84025	0.00706632
FBgn0003732	Top2	277	-0.267472	460.88	554.76	0.195348	0.539	0.00705483	0.926467	3.34e-05
FBgn0000117	arm	278	1.24415	13916.4	5874.9	0.00233818	1.45	7.87e-05	0.506367	0.00373657
FBgn0014007	Ptp69D	278	-0.373163	708.5	917.64	0.132963	0.999833	0.00238629	0.670567	0.000941764
FBgn0029937	CG8300	278	0.635241	536.18	345.21	0.0152341	1.4655	2.58e-06	0.501	0.00899608
FBgn0034939	thoc5	281	-0.157618	1157.55	1291.18	0.534921	0.675167	7.06e-05	0.8299	7.22e-06
FBgn0020633	Mcm7	282	1.49884	1837.78	650.28	0.00092768	0.492333	0.000291538	0.9481	8.09e-07
FBgn0037370	CG1236	283	-0.122389	148.16	161.27	0.615638	1.52917	2.53e-05	0.448867	0.00645419
FBgn0028474	CG4119	284	-0.253712	3065.82	3655.28	0.216393	0.890167	0.000713779	0.705833	0.00687218
FBgn0031711	CG6907	284	-0.275127	758.66	918.05	0.186516	1.57817	1.64e-06	0.389867	0.00747708
FBgn0031488	CG17265	286	2.14619	1548.32	349.78	0.000493151	0.469	0.00737635	0.9435	0.00445196
FBgn0034380	CG15087	287	-0.124378	208.94	227.75	0.573514	1.55433	1.14e-05	0.390767	0.00459212
FBgn0015615	Cap	288	1.05289	4105.07	1978.65	0.00396935	1.13067	2.21e-06	0.5845	0.00183816
FBgn0013746	alien	289	0.100779	2353.07	2194.3	0.653018	1.28833	1.27e-05	0.540467	0.00628849
FBgn0031540	CG3238	289	0.737834	175.26	105.09	0.0136895	1.052	0.00181638	0.6168	0.00115564
FBgn0005642	wdn	291	0.883756	2015.92	1092.54	0.00929586	1.10833	7.4e-05	0.588167	0.00184726
FBgn0042111	CG18766	292	0.837404	781.68	437.47	0.00370119	0.682	0.00202895	0.8066	3.32e-05
FBgn0038055	trus	293	-0.781385	656.52	1128.42	0.00710166	1.35317	0.000325375	0.5006	0.00102964
FBgn0036005	pall	294	-0.97544	1899.39	3734.66	0.00463897	1.11867	0.00662672	0.581	0.00948213
FBgn0038767	trem	294	-0.335379	265.53	335.02	0.127933	0.620833	0.000994736	0.834133	2.54e-05
FBgn0037360	CG2182	296	0.272046	3111.2	2576.52	0.202062	0.953	0.000192579	0.644067	0.000226447
FBgn0032244	RfC3	297	0.0314553	2304.38	2254.68	0.913099	0.963667	0.000448171	0.6219	0.000684817
FBgn0053180	Ranbp16	297	0.506166	569.22	400.78	0.0655303	0.794833	0.00555501	0.7191	0.000774769
FBgn0010282	TfIIFalpha	299	-0.124565	5430.62	5920.35	0.559998	0.717	0.00247973	0.764433	0.000580885
FBgn0040283	SMC1	299	0.520783	692.36	482.57	0.0322883	0.778	5.58e-05	0.7263	0.000146198
FBgn0032169	CG4709	301	-0.314787	1144.79	1423.92	0.135673	1.43033	1.24e-05	0.3658	0.00315378
FBgn0030892	CG7206	302	0.385533	577.68	442.21	0.142214	1.27317	1.25e-05	0.499633	0.000811018
FBgn0004584	Rrp1	303	0.649663	308.42	196.59	0.0144414	0.777	0.000113974	0.7168	0.00028667
FBgn0027873	Cpsf100	304	0.26048	1288.78	1075.89	0.281819	1.31267	0.000986643	0.480667	0.0086087
FBgn0025832	Fen1	304	0.401336	1150.61	871.19	0.0790054	0.338667	0.00138424	0.9009	1.02e-05
FBgn0031318	CG4887	304	0.306161	517.71	418.72	0.206919	0.568667	0.00263526	0.823967	5.06e-05
FBgn0031782	WDR79	304	-0.595946	408.92	618.07	0.0556828	0.443167	0.000878348	0.864	6.01e-05
FBgn0035997	phol	308	-0.902623	910.27	1701.72	0.00556158	0.6945	0.000260062	0.751167	0.000151702
FBgn0003076	Pgm	308	0.579684	496.91	332.49	0.116753	0.179167	0.00208352	0.91145	0.00338565
FBgn0261109	mrn	310	-0.529611	1414.77	2042.27	0.0397595	0.641167	0.00259639	0.792	0.00271111
FBgn0023527	CG3071	310	0.283582	582.84	478.83	0.275294	0.502167	0.00546228	0.830333	0.00219863
FBgn0035981	CG4452	312	0.916061	5356.3	2838.59	0.00457706	1.00217	7.15e-05	0.574567	0.000141495
FBgn0003139	PpV	312	1.42387	3634.08	1354.46	0.000500645	0.919833	7.45e-05	0.6105	0.000379228
FBgn0039141	spas	312	-0.996934	1045.52	2086.59	0.00272129	0.5365	0.00254563	0.813267	0.00106284
FBgn0040078	pont	315	-0.402727	182.18	240.84	0.103044	0.849167	0.000200078	0.655133	0.00991003
FBgn0035073	CG16896	316	0.318518	1101.42	883.22	0.140475	0.917833	0.00737421	0.6001	0.000459213
FBgn0250837	dUTPase	316	1.08103	484.9	229.21	0.0013274	0.719667	0.00681045	0.703967	0.000754239
FBgn0259785	pzg	318	0.648798	1546.7	986.5	0.0961225	0.573	0.00300235	0.799433	0.00573064
FBgn0037794	CG6254	319	0.228179	268.95	229.6	0.325052	0.663333	0.000842477	0.72	0.00761937
FBgn0027490	D12	320	0.100661	1597.97	1490.27	0.630226	1.20233	0.00281275	0.430367	0.00418372
FBgn0035044	CG3663	321	0.713264	2790.18	1701.84	0.0132743	0.7625	9.82e-06	0.681867	0.00161494
FBgn0003277	RpII215	322	0.811885	5371.23	3059.65	0.0249074	0.945333	0.000225787	0.5788	0.00207978
FBgn0038303	SIDL	322	-0.474236	732.39	1017.42	0.0559834	0.5925	0.00461098	0.782083	0.00699918
FBgn0039183	Dis3	324	-0.227169	4378.33	5124.99	0.356632	0.413833	0.00600765	0.829167	6.86e-05
FBgn0261278	grp	325	0.856967	2539.73	1402.21	0.00691209	0.649	0.00547839	0.741833	0.000294762
FBgn0011305	Rsf1	325	-0.0776903	905.18	955.27	0.720142	0.871333	0.000609832	0.610567	0.00530542
FBgn0005411	U2af50	327	0.39117	3877.25	2956.44	0.0931971	0.319	0.0036124	0.8402	0.00125583
FBgn0086358	Tab2	328	0.401032	942.41	713.7	0.0761182	1.16833	6.65e-05	0.372333	0.00439784
FBgn0029941	CG1677	329	-0.211717	564.73	653.99	0.614124	0.949833	0.000136451	0.5607	0.00300032
FBgn0011290	Taf12	330	0.764677	2919.3	1718.26	0.00843021	1.087	0.000457104	0.490333	0.00105818
FBgn0000629	E(z)	331	0.258977	371.17	310.18	0.264206	1.13483	0.000194761	0.397467	0.0096799
FBgn0262519	Mi-2	332	0.156422	156.59	140.5	0.58361	0.955333	0.000646205	0.5381	0.00140804
FBgn0261064	Rbsn-5	333	-0.604129	1408.78	2141.43	0.0209238	0.654167	0.00176863	0.703417	0.000185718
FBgn0034314	nopo	333	0.0947928	330.11	309.12	0.646162	0.919	0.00387945	0.561583	0.00875751
FBgn0038927	CG6015	335	0.142053	3771.15	3417.52	0.506915	0.514833	0.00193644	0.776583	0.000546918
FBgn0261276	opa1-like	336	0.0204625	4833.54	4765.47	0.940316	0.758667	1.97e-05	0.654233	0.00141948
FBgn0023395	Chd3	337	0.647686	499.41	318.78	0.0443998	0.4085	0.00615349	0.806	4.76e-05
FBgn0037608	mRpL19	338	-1.13185	142.06	311.31	0.00193363	0.698333	0.00163294	0.6665	3.46e-05
FBgn0030000	CG2260	339	0.335276	801.95	635.65	0.104721	0.8435	2.39e-05	0.589667	0.000322445
FBgn0025455	CycT	340	-0.188994	195.6	222.98	0.711024	0.617833	0.00117197	0.706167	0.00162049
FBgn0035951	CG5068	341	-0.700692	65.73	106.83	0.0582454	0.665167	0.0018325	0.666267	0.00758784
FBgn0010774	Aly	342	0.301011	5433.56	4410.33	0.155761	0.927833	9.82e-06	0.514967	0.000819594
FBgn0037814	CG6325	343	-1.32496	198.39	497.01	0.00214399	0.9255	0.000929367	0.512	0.00292678
FBgn0038327	Trax	344	0.117137	666.42	614.45	0.736791	0.9505	0.000622964	0.473933	0.000242497
FBgn0037536	CG2698	345	0.285003	353.8	290.38	0.177593	0.6225	0.00593424	0.678667	0.00135683
FBgn0023143	Uba1	346	0.0936234	3110.03	2914.62	0.79429	1.027	3.51e-07	0.303133	0.00682749
FBgn0037338	Snm1	346	0.182843	154.96	136.51	0.541681	0.6225	0.00725519	0.677733	0.000322445
FBgn0261574	kug	348	1.26439	1290.96	537.4	0.00189082	0.662	0.00389523	0.629267	0.00438014
FBgn0036666	TSG101	349	0.0637248	333.44	319.04	0.809123	0.847333	0.00237112	0.532333	0.000194008
FBgn0021761	Nup154	350	1.14704	388.73	175.53	0.00399405	0.453333	0.00176107	0.7174	0.00415858
FBgn0039156	CG6178	351	-0.264229	82.3	98.84	0.274504	0.759833	0.00387945	0.579167	0.00227053
FBgn0038464	CG16941	352	-0.0550303	1660.17	1724.72	0.793556	0.659667	1.49e-05	0.6251	0.00183342
FBgn0028992	sds22	353	-0.0383482	1138.59	1169.26	0.873237	0.616667	4.95e-05	0.659133	0.00342488
FBgn0022936	CycH	353	-0.866499	419.71	765.24	0.0170793	0.922667	1.5e-05	0.4392	0.00296932
FBgn0036305	CG10984	355	-0.190177	772.86	881.76	0.411902	0.9555	0.000152806	0.281267	0.00266252
FBgn0034379	CG15073	356	0.235116	435.51	370.01	0.285204	0.807	0.000241009	0.539	0.00450207
FBgn0031660	mRpL28	357	-0.0886063	3505.02	3727.04	0.69343	0.910667	6.78e-06	0.404667	0.00125753
FBgn0016126	CaMKI	358	0.525407	2469.27	1715.56	0.0428958	0.580667	0.00102466	0.650267	0.00254676
FBgn0046214	vig2	359	-0.157575	2605.12	2905.78	0.481833	0.716	0.00538564	0.564	0.000663385
FBgn0039302	Nup358	359	0.0991605	852.7	796.06	0.811083	0.873833	0.000348128	0.460133	0.00245669
FBgn0260010	rump	361	-0.0590121	3819.55	3979.02	0.855488	0.846167	0.000132744	0.481467	0.00618406
FBgn0035489	Rcd5	362	0.443034	3712.47	2730.84	0.0562726	0.650667	0.00423482	0.582583	0.00142705
FBgn0030061	CG1785	362	0.309895	364.97	294.42	0.170311	0.388667	0.00029601	0.683233	0.00153912
FBgn0025815	Mcm6	364	1.35641	557.65	217.79	0.000925112	0.326667	0.000563407	0.6974	0.00703803
FBgn0061200	Nup153	365	0.52377	572.88	398.47	0.0554682	0.506	0.0041205	0.638467	2.44e-05
FBgn0028525	c(2)M	366	0.805263	178.76	102.3	0.0470692	0.506833	0.00589113	0.627	0.00665506
FBgn0031091	CG9576	367	-1.06816	564.24	1183.08	0.00124044	0.548667	0.000332169	0.589833	0.000633343
FBgn0037739	CG12948	368	-0.0843749	6879.97	7294.33	0.68456	0.771333	0.000193426	0.466667	0.00117594
FBgn0034029	eIF2B-gamma	368	-0.125602	2341.98	2555.01	0.599387	0.445333	0.000522513	0.6301	0.00190554
FBgn0037305	CG12173	368	0.274004	1229.71	1016.99	0.253327	0.528167	0.000289427	0.596167	0.00402254
FBgn0024891	ferrochelatase	371	-0.778855	2225.08	3817.72	0.0131097	0.484167	0.00827066	0.6068	0.00970295
FBgn0003701	thr	371	-0.489258	99.96	140.32	0.133499	0.378333	0.00197596	0.6485	1.17e-05
FBgn0034923	Upf3	373	-0.152848	508.24	565.04	0.475646	0.713	0.000240656	0.484667	0.00262684
FBgn0037611	CG11755	374	0.169945	656.7	583.72	0.399891	0.779833	8.33e-07	0.359533	0.00956419
FBgn0034210	CG6568	375	0.0633007	308.57	295.32	0.777497	0.628167	0.00264164	0.533	1.12e-06
FBgn0029878	Pat1	376	0.499366	199.05	140.81	0.0335361	0.636667	0.00291555	0.5257	0.00126294
FBgn0033951	CG10139	377	-0.144532	718.93	794.69	0.541042	0.5405	0.000809074	0.557067	0.00500172
FBgn0027086	Aats-ile	378	0.145227	4508.67	4076.91	0.476696	0.401667	0.00743057	0.598267	0.000101497
FBgn0038251	CG3508	379	-0.440772	310.91	422.01	0.180643	0.743667	4.05e-05	0.3278	0.00967625
FBgn0030853	CG5703	380	0.214013	228.55	197.04	0.312143	0.639667	0.0035788	0.494267	0.00822969
FBgn0032050	CG13096	381	-0.673939	1009.79	1611.04	0.013437	0.338667	0.00509973	0.5905	0.00325512
FBgn0259139	glo	382	0.0433363	155.8	151.19	0.896444	0.473833	0.000873811	0.569567	0.00231707
FBgn0034118	Nup62	383	0.174255	3479.89	3083.96	0.464323	0.619833	6.38e-05	0.488833	0.00272201
FBgn0031266	CG2807	384	-0.0349974	259.03	265.39	0.885038	0.499833	0.000923431	0.53	0.0037722
FBgn0003885	alphaTub84D	385	-0.813784	12889.6	22657.5	0.0102716	0.267333	0.00511387	0.5792	0.000436655
FBgn0033160	CG11107	386	-0.269802	1617.26	1949.84	0.221352	0.414833	0.00315356	0.542633	0.00399346
FBgn0039182	CG5728	387	0.329453	386.96	307.96	0.208955	0.3635	0.0041951	0.5503	0.00406079
FBgn0061515	endos	388	0.206264	524.68	454.78	0.318152	0.468	0.00397307	0.519167	0.00262684
FBgn0032721	CG10602	389	-0.316713	692.96	863.07	0.228305	0.388167	0.00505015	0.5182	0.00123804
FBgn0039381	CG17370	390	-0.0800593	156.5	165.43	0.776586	0.431833	0.00748482	0.481667	0.00721306
FBgn0002521	pho	391	-0.440508	1025.02	1391.03	0.0651592	0.466	0.00970787	0.326567	0.00836517
