# Supplementary material for: Fine scale analysis of gene expression in Drosophila melanogaster gonads reveals Programmed cell death 4 promotes the differentiation of female germline stem cells
Source: BMC Dev Biol. 2012 Jan 17;12:4. doi: 10.1186/1471-213X-12-4 (PMC3322342; doi:10.1186/1471-213X-12-4)
Supplement: Additional file 4 — Genes enriched in the germarium but not in female GSCs. Table includes FBgn identifier, gene name, final rank order, M value of germarium vs. apex of the testis, female intensity value, male intensity value, adjusted p-value, M value of female GSCs (dpp-expanded and bam-mutant germ cells) vs. Kc cells [9], adjusted p-value. [file 1471-213X-12-4-S4.XLS]

## Sheet: Sheet1
FBgn	Gene Name	Final Rank Order	M value G/Apex of T	Female intensity	Male intensity	Adjusted P.Value	M value F GSC_Kc	Adjusted P.Value
FBgn0001142	Gs1	1	4.91931	1031.87	34.1	3.06e-05	-4.90533	2.3e-07
FBgn0010014	CanB	2	3.96608	2096.68	134.16	9.91e-05	0.148167	0.115614
FBgn0000562	egl	3	3.48031	3260.64	292.16	4.84e-05	-0.504167	0.0220597
FBgn0003980	Vm26Ab	4	3.32913	1368.64	136.18	0.000138952	0.165833	0.0611561
FBgn0002789	Mp20	5	3.32058	8507.15	851.51	4.73e-05	0.246	0.383885
FBgn0038341	CG14869	6	3.26229	2283.81	238.02	8.14e-05	0.0126667	0.778844
FBgn0033872	CG6329	7	3.16173	578.2	64.61	7.16e-05	0.0365	0.528777
FBgn0039897	CG1674	8	3.12925	945.72	108.09	4.73e-05	-0.129	0.585531
FBgn0036144	GlcAT-P	9	3.12392	793.99	91.08	9.66e-05	0.03	0.874247
FBgn0001137	grk	10	3.10773	771.74	89.53	0.000131867	-0.2132	0.0648642
FBgn0086783	Mhc	11	3.08698	19555.5	2301.41	8.9e-05	-0.104	0.105359
FBgn0003721	Tm1	12	3.02818	8716.62	1068.5	6.38e-05	-0.967	0.000130401
FBgn0042650	disco-r	13	2.91569	186.17	24.67	0.000673911	-0.391667	0.259036
FBgn0030396	CG2556	14	2.87366	1027.25	140.16	0.000251057	0.0573333	0.544115
FBgn0261800	LanB1	15	2.85895	5300.33	730.59	5.06e-05	-4.03533	1.99e-08
FBgn0022382	Pka-R2	16	2.84989	638.58	88.58	7.24e-05	-0.0015	0.980292
FBgn0053519	Unc-89	17	2.84851	890.43	123.63	6.09e-05	0.00691667	0.943658
FBgn0027596	CG10249	18	2.84369	825.23	114.96	0.000782999	-3.204	5.59e-05
FBgn0040388	boi	19	2.84158	2443.8	340.93	4.39e-05	-0.01	0.785544
FBgn0029766	CG15784	20	2.79896	5493.26	789.33	0.000356633	-7.67787	6.18e-07
FBgn0052676	CG32676	21	2.78148	1948.35	283.37	8.18e-05	0.5685	0.103902
FBgn0015371	chn	22	2.75927	633.79	93.61	0.00024173	-0.24675	0.127996
FBgn0002778	mnd	23	2.74828	1035.27	154.08	0.000179293	-2.63067	0.0189939
FBgn0261549	rdgA	24	2.73958	453.29	67.87	0.000959448	0.2435	0.0663325
FBgn0030501	BthD	25	2.73224	10477.6	1576.79	7.32e-05	0.0853333	0.529014
FBgn0026376	Rgl	26	2.69726	371.55	57.29	5.16e-05	-0.021	0.712627
FBgn0003114	plu	27	2.69677	642.83	99.15	0.00100907	0.18	0.0590186
FBgn0003041	pbl	28	2.64119	5251.19	841.74	7.41e-05	0.342	0.0134588
FBgn0032026	CG7627	29	2.63449	4905.66	790.02	7.43e-05	0.150333	0.402095
FBgn0028408	Drep-2	30	2.60126	1000.84	164.93	0.00013764	0.877667	0.03344
FBgn0034755	CG3746	31	2.58577	945.51	157.5	0.000130306	0.0343333	0.589901
FBgn0030230	Rph	32	2.56195	326.68	55.32	0.000110019	-0.00241667	0.894868
FBgn0033310	rgr	33	2.55343	751.59	128.03	9.91e-05	-0.336833	0.0841928
FBgn0010316	dap	34	2.54663	3748.08	641.5	0.000177327	-0.0701667	0.697662
FBgn0008654	Su(z)2	35	2.52707	1154.03	200.21	0.000305173	0.727167	0.139422
FBgn0032864	CG2493	36	2.50515	2742.76	483.13	6.74e-05	-3.85983	6.36e-09
FBgn0005666	bt	37	2.49196	515.64	91.66	0.000106481	-0.179667	0.0611653
FBgn0001332	L	38	2.48708	6592.2	1175.83	5.97e-05	0.239933	0.194467
FBgn0003525	stg	39	2.48209	1340.06	239.85	0.000446129	-1.36767	4.19e-05
FBgn0032161	CG4594	40	2.46549	290.42	52.58	0.000240328	0.191667	0.818328
FBgn0015714	Cyp6a17	41	2.46113	660.24	119.9	0.000103111	-0.071	0.147754
FBgn0030245	CG1637	42	2.45684	1235.5	225.04	8.42e-05	-0.816333	0.000107395
FBgn0261451	trol	43	2.44612	687.72	126.2	0.00438542	0.285833	0.0820705
FBgn0259876	Cap-G	44	2.42898	1414.82	262.73	9.91e-05	0.054	0.369736
FBgn0011274	Dif	45	2.42492	171.72	31.98	0.00118887	-0.056	0.198414
FBgn0032078	C1GalTA	46	2.40598	1150.56	217.09	0.000103111	-0.104833	0.114458
FBgn0030174	CG15312	47	2.38762	1121.59	214.33	5.66e-05	0.536833	0.0883421
FBgn0033188	CG1600	48	2.37046	1470.49	284.37	0.00010148	-5.072	6.88e-06
FBgn0013263	Trl	49	2.35738	1107.36	216.1	0.000424455	-1.1025	0.000132564
FBgn0038293	CG6904	50	2.35411	1930.32	377.55	0.000305173	-0.936	2.16e-05
FBgn0040068	vav	51	2.313	299.18	60.21	0.00195853	-0.0131667	0.974965
FBgn0040091	Ugt58Fa	52	2.31241	602.78	121.35	0.000351665	-0.0339333	0.439844
FBgn0016131	Cdk4	53	2.30654	588.38	118.94	9.82e-05	0.227333	0.127404
FBgn0030816	CG16700	54	2.29464	423.82	86.38	0.000124358	0.0635	0.24163
FBgn0032156	CG13124	55	2.29388	3503.84	714.52	7.9e-05	-0.119667	0.105829
FBgn0030603	CG5541	56	2.28579	4088.84	838.51	0.000138365	-1.46533	0.0156893
FBgn0029095	aru	57	2.28386	3544.56	727.87	0.000583749	0.529833	0.147745
FBgn0031490	CG17264	58	2.28337	855.04	175.64	0.000109198	0.098	0.283072
FBgn0015288	RpL22	59	2.27421	1545.88	319.57	0.0001564	0.305167	0.045541
FBgn0004859	ci	60	2.26259	1240.47	258.51	0.000219659	0.0675	0.433158
FBgn0030508	CG15760	61	2.24528	106.59	22.48	0.0032819	0.230667	0.0451514
FBgn0031973	Spn28D	62	2.24341	145.6	30.75	0.000988969	-0.121333	0.53732
FBgn0011656	Mef2	63	2.23865	800.89	169.7	0.000174399	0.578333	0.109497
FBgn0031515	CG9664	64	2.23634	3205.41	680.27	0.000251057	0.0823333	0.123217
FBgn0030252	Myo10A	65	2.23252	535.31	113.91	0.00219614	-0.0112	0.849066
FBgn0010583	dock	66	2.21236	1172.28	252.95	0.00016734	-0.940667	0.00281275
FBgn0000568	Eip75B	67	2.20974	974.61	210.68	0.00113456	-0.0493333	0.954725
FBgn0003710	tipE	68	2.19739	183.72	40.06	0.000138952	0.239667	0.205433
FBgn0035499	Chd64	69	2.19377	13795.7	3015.47	7.43e-05	-3.84717	5.75e-06
FBgn0020303	fok	70	2.17623	1540.68	340.88	0.000795877	0.004	0.995935
FBgn0001297	kay	71	2.17545	2118.15	468.9	0.000196874	-3.16647	1.74e-05
FBgn0036043	CG8177	72	2.15898	978.61	219.13	0.00100019	-0.356867	0.018842
FBgn0052594	be	73	2.15169	757.96	170.58	0.000115122	-0.528	0.137736
FBgn0011225	jar	74	2.14542	1673.37	378.23	0.000196874	-0.021	0.583102
FBgn0033075	Pld	75	2.13415	660.77	150.52	0.000217182	-1.45867	0.0483022
FBgn0013995	Calx	76	2.13212	486.66	111.02	0.000269958	0.0935	0.262238
FBgn0035891	Oseg1	77	2.11979	2974.26	684.32	0.000242639	0.5115	0.0189201
FBgn0004878	cas	78	2.11584	1040.5	240.05	0.000194122	-0.0686667	0.354845
FBgn0000394	cv	79	2.11504	954.54	220.34	8.74e-05	-0.418667	0.0341178
FBgn0041582	tamo	80	2.10922	1597.13	370.17	0.000198703	0.0793333	0.233631
FBgn0024250	brk	81	2.10184	81.9	19.08	0.00900584	-0.6825	0.0456557
FBgn0259240	Ten-a	82	2.1016	255.02	59.42	0.00104631	0.0506667	0.289229
FBgn0032013	Scgalpha	83	2.09524	341.79	79.99	0.000285332	0.0452667	0.343972
FBgn0037562	CG11671	84	2.08549	1381.05	325.4	0.000273966	-1.5775	6.06e-05
FBgn0051038	CG31038	85	2.08516	680.45	160.36	8.74e-05	-0.497333	0.145414
FBgn0087012	5-HT2	86	2.07619	743.88	176.4	0.000235675	-0.0273333	0.386346
FBgn0004644	hh	87	2.07417	868	206.12	0.000431797	0.119583	0.268872
FBgn0029936	CG4617	88	2.07328	844.25	200.61	8.35e-05	0.206167	0.387396
FBgn0029996	Ubc-E2H	89	2.03961	1887.55	459.11	0.0066203	0.0616667	0.665867
FBgn0011704	RnrS	90	2.01704	5362.66	1324.92	0.000166702	-0.7175	0.000581277
FBgn0000533	ea	91	2.00704	796.07	198.05	0.000737405	0.00683333	0.77829
FBgn0039265	CG11790	92	2.0027	3360.04	838.44	0.000115323	-1.00233	2.47e-05
FBgn0260944	Rbp1	93	1.99651	1005.45	251.97	0.00092493	0.123	0.50991
FBgn0001122	G-oalpha47A	94	1.99503	1583.68	397.29	0.000179293	0.3735	0.069089
FBgn0003227	rec	95	1.98439	1577.9	398.77	0.000106474	0.106667	0.296061
FBgn0038608	WRNexo	96	1.98427	325.02	82.15	0.000117926	-4.1615	5.85e-07
FBgn0037779	CG12811	97	1.97292	1762.68	449.02	0.000358844	-2.12217	1.15e-06
FBgn0017397	how	98	1.95946	2042.71	525.23	0.00101738	0.65	0.03886
FBgn0005536	Mbs	99	1.95605	826.26	212.95	0.000273966	-1.167	0.0746027
FBgn0004858	elB	100	1.95277	321.8	83.13	0.00029912	0.00466667	0.909178
FBgn0050015	CG30015	101	1.9523	1304.04	336.97	0.000174766	0.0604	0.825353
FBgn0015396	jumu	102	1.95155	3301.29	853.51	0.000611478	-0.0638333	0.654448
FBgn0003862	trx	103	1.94909	2411.72	624.59	0.000492119	0.422167	0.108978
FBgn0037703	CG8165	104	1.94772	487.85	126.46	0.000500645	0.452	0.0347949
FBgn0011296	l(2)efl	105	1.94031	3095.19	806.48	0.000356867	0.0166667	0.772788
FBgn0027493	CG17273	106	1.92826	3190.76	838.36	0.000227815	-1.97833	5.17e-05
FBgn0010441	pll	107	1.91749	1543.98	408.71	0.000268749	-2.452	0.000237381
FBgn0020386	Pk61C	108	1.90815	743.97	198.22	0.000294104	0.477167	0.191924
FBgn0261862	whd	109	1.90749	1017.02	271.09	0.000231805	0.222333	0.0571404
FBgn0026375	RhoGAPp190	110	1.89411	574.05	154.44	0.0015383	0.988833	0.197836
FBgn0000719	fog	111	1.88227	80.37	21.8	0.000961928	-3.27783	0.000224701
FBgn0050497	CG30497	112	1.87032	290.95	79.58	0.00157081	-0.741833	0.241946
FBgn0001168	h	113	1.85059	1424.28	394.93	0.00120159	-5.54083	1.71e-07
FBgn0027339	jim	114	1.84722	1771.39	492.32	0.00031508	-1.99683	9.06e-06
FBgn0031213	galectin	115	1.84642	2281.87	634.55	0.000240597	-1.01417	0.0238459
FBgn0034399	CG15083	116	1.8419	7519.02	2097.47	0.000203115	-0.962833	0.00181456
FBgn0014133	bif	117	1.82731	3292.78	927.87	0.000445286	-1.64783	0.000121868
FBgn0086254	CG6084	118	1.82352	2482.42	701.36	0.00020864	-0.697833	0.00225322
FBgn0041604	dlp	119	1.82098	456.72	129.27	0.000252286	0.3965	0.033541
FBgn0004108	Nrt	120	1.81759	1811.71	513.97	0.00234309	-0.0388333	0.804528
FBgn0052549	CG32549	121	1.81127	745.11	212.31	0.000200253	-0.784333	0.0225952
FBgn0001085	fz	122	1.81077	133.99	38.19	0.000989206	0.300867	0.32118
FBgn0036152	CG6175	123	1.80837	131.98	37.68	0.000596515	0.0306667	0.72073
FBgn0020304	drongo	124	1.80364	5894.25	1688.42	0.000138763	-0.507333	0.0565371
FBgn0023441	fus	125	1.80271	555.24	159.15	0.000990099	-3.39525	0.00899649
FBgn0030808	RhoGAP15B	126	1.79973	686.11	197.07	0.00249125	-0.6175	0.000324186
FBgn0037999	CG4860	127	1.79559	889.84	256.32	0.000397494	0.815167	0.0302326
FBgn0013272	Gp150	128	1.78544	1863.94	540.71	0.000210095	-2.45983	1.83e-05
FBgn0014417	CG13397	129	1.78314	566.13	164.49	0.000687181	-0.169067	0.260046
FBgn0020245	ttv	130	1.78129	627.44	182.54	0.000174766	-2.18283	0.000231391
FBgn0031453	CG9894	131	1.78031	988.35	287.73	0.000274852	-1.54767	1.7e-05
FBgn0027598	cindr	132	1.7802	232.92	67.81	0.00120677	-1.38883	7.1e-05
FBgn0029002	miple2	133	1.77887	12023.9	3503.91	0.000226399	-3.60033	0.0126687
FBgn0015754	Lis-1	134	1.7757	2505.26	731.67	0.00035534	0.126	0.389065
FBgn0000414	Dab	135	1.7629	1272.52	374.95	0.000625661	-0.304333	0.300128
FBgn0031630	CG15629	136	1.7592	164.48	48.59	0.00326291	-0.0756667	0.486918
FBgn0003093	Pkc98E	137	1.75633	1762.13	521.59	0.00384661	0.0931333	0.222361
FBgn0034390	CG15093	138	1.75003	4969.51	1477.41	0.00031508	-3.86533	3.97e-09
FBgn0031191	Cp110	139	1.74648	1784.17	531.73	0.000307439	-0.0785	0.175937
FBgn0051363	Jupiter	140	1.74448	7602.17	2268.81	0.000175537	0.115333	0.509624
FBgn0011659	Mlh1	141	1.73346	543.23	163.37	0.000713148	-0.8805	2.26e-05
FBgn0004650	fs(1)N	142	1.73014	650.12	195.96	0.00029912	0.299	0.112134
FBgn0027601	CG9009	143	1.72882	476.44	143.74	0.000210629	-2.27987	3.16e-05
FBgn0262029	d	144	1.72274	513.96	155.72	0.000453231	-0.0106667	0.884986
FBgn0031836	CG11050	145	1.72226	507.17	153.71	0.000336795	-3.05083	8.72e-07
FBgn0001104	G-ialpha65A	146	1.7185	7483.56	2273.99	0.000607696	-0.788833	0.237494
FBgn0023407	B4	147	1.71809	185.97	56.53	0.000183148	0.273167	0.553978
FBgn0010246	Myo61F	148	1.71725	589.97	179.43	0.000337259	-1.84713	4.31e-07
FBgn0030745	CG4239	149	1.71546	1027.75	312.96	0.000199505	-1.55133	0.000179814
FBgn0014141	cher	150	1.7148	524.57	159.81	0.00222381	-0.0835	0.668334
FBgn0029903	pod1	151	1.71268	1330.9	406.05	0.000351213	-2.456	2.42e-06
FBgn0038550	CG17801	152	1.71218	662.77	202.28	0.00029603	0.302533	0.0608141
FBgn0034501	CG13868	153	1.70972	1436.71	439.23	0.000285332	-4.64675	1.19e-06
FBgn0261259	Fhos	154	1.69328	468.42	144.85	0.00218043	0.534	0.0727605
FBgn0033234	CG8791	155	1.69187	109.92	34.02	0.00192511	0.277667	0.0280289
FBgn0015221	Fer2LCH	156	1.68693	1771.93	550.34	0.000358844	-0.332667	0.00921359
FBgn0011236	ken	157	1.67869	3562.96	1112.95	0.000944772	0.8715	0.023245
FBgn0032178	Spn31A	158	1.67634	819.85	256.51	0.0021943	0.0165	0.691418
FBgn0035812	CG7457	159	1.67367	210.14	65.87	0.00240805	-0.021	0.955828
FBgn0029706	CG3626	160	1.66834	312.96	98.46	0.0056139	-1.4998	0.000394479
FBgn0026315	Ugt35a	161	1.66372	503.84	159.02	0.000324299	0.104083	0.270153
FBgn0039114	Lsd-1	162	1.66324	854.64	269.84	0.000262502	0.00826667	0.794649
FBgn0003517	sta	163	1.66274	8885.21	2806.3	0.000312412	0.3665	0.0394167
FBgn0028494	CG6424	164	1.65605	448.6	142.34	0.000340954	-1.08633	0.0012023
FBgn0002781	mod(mdg4)	165	1.6542	1756.53	558.07	0.000230414	0.127167	0.283661
FBgn0063485	Lasp	166	1.65146	927.31	295.18	0.00163803	-0.3105	0.017772
FBgn0261710	nocte	167	1.64967	6428.38	2048.81	0.0006391	-1.12917	0.000110861
FBgn0032170	CG4658	168	1.64329	2667.59	853.96	0.000312412	-0.321167	0.0794991
FBgn0031589	CG3714	169	1.64079	4267.34	1368.45	0.000423475	0.721167	0.0455181
FBgn0034365	CG5335	170	1.63844	389.2	125.01	0.0005408	-1.02283	0.113948
FBgn0032728	Tango6	171	1.63705	2219.89	713.72	0.000611478	0.0143333	0.962535
FBgn0015222	Fer1HCH	172	1.62935	3470.14	1121.66	0.000384586	-0.088	0.223778
FBgn0037513	pyd3	173	1.62916	187.08	60.48	0.00296717	0.580167	0.171205
FBgn0010497	l(2)01810	174	1.62427	309.86	100.51	0.00286813	-2.41873	0.00237112
FBgn0037213	CG12581	175	1.62345	193.5	62.8	0.00187733	-0.0813333	0.100572
FBgn0259220	Doa	176	1.6153	2748.16	896.99	0.000230379	-0.202667	0.156818
FBgn0260399	gwl	177	1.61012	825.49	270.41	0.00101065	-0.840867	0.00462834
FBgn0037717	CG8301	178	1.61004	226.53	74.21	0.00162334	-3.86292	1.5e-06
FBgn0039000	CG6954	179	1.60697	256.1	84.07	0.0008468	0.026	0.891514
FBgn0037007	CG5059	180	1.60345	2864.89	942.8	0.000273966	-1.92817	4.1e-07
FBgn0004914	Hnf4	181	1.59856	1880.25	620.87	0.00182533	-0.0733333	0.484555
FBgn0000463	Dl	182	1.5935	578.57	191.72	0.00628731	0.0907333	0.504089
FBgn0029853	CG3781	183	1.5858	1920.54	639.81	0.0005408	-0.798	0.000114765
FBgn0000250	cact	184	1.57867	4942.41	1654.67	0.000240597	0.213	0.0137532
FBgn0036316	CG10960	185	1.57673	220	73.75	0.00137656	-0.957	0.00252059
FBgn0261873	sdt	186	1.5706	613.55	206.56	0.00124548	0.3808	0.25442
FBgn0030521	CG10992	187	1.56907	8421.12	2838.13	0.000595356	-0.858	0.00010894
FBgn0004569	argos	188	1.56059	172.16	58.36	0.000520176	-2.32733	0.0444172
FBgn0002526	LanA	189	1.55914	2527.39	857.68	0.00139751	-7.25683	7.28e-07
FBgn0034897	Sesn	190	1.54869	350.92	119.95	0.000994045	-1.91233	0.0457613
FBgn0038638	CG7702	191	1.5476	2295.03	785.08	0.000414743	0.00716667	0.920067
FBgn0020389	Papss	192	1.54727	961.96	329.14	0.00115073	-0.06	0.0995916
FBgn0025683	CG3164	193	1.54431	264.19	90.58	0.00308633	-5.35133	0.00105312
FBgn0085408	Shroom	194	1.5433	1015.38	348.38	0.000318066	0.098	0.0885212
FBgn0024510	dlt	195	1.53668	604.62	208.4	0.000925112	0.131167	0.188895
FBgn0030360	CG1806	196	1.53524	506.62	174.8	0.00166835	-0.0316667	0.488896
FBgn0000711	flw	197	1.53442	4623.47	1596.1	0.000607696	0.0828333	0.397601
FBgn0000338	cnc	198	1.53019	2282.13	790.15	0.0013997	-0.252667	0.167947
FBgn0037470	CG1091	199	1.52536	4268.85	1482.97	0.000573492	0.0035	0.941351
FBgn0030474	CG15747	200	1.52424	190.48	66.22	0.000898715	-0.122333	0.725852
FBgn0262707	CTPsyn	201	1.52325	1875.28	652.41	0.00205307	-0.184333	0.050505
FBgn0015614	CanB2	202	1.52213	1934.76	673.63	0.000370686	-1.993	1.74e-06
FBgn0022893	Df31	203	1.51936	947.31	330.46	0.00153668	-1.30417	0.000805595
FBgn0010408	RpS9	204	1.51804	3975.53	1388.1	0.000558065	-5.06367	3.45e-09
FBgn0004876	cdi	205	1.51131	582.24	204.25	0.00242895	0.2475	0.291396
FBgn0022338	dnk	206	1.50668	2002.53	704.73	0.000290583	-1.02717	4.13e-05
FBgn0027279	l(1)G0196	207	1.50462	2110.06	743.64	0.000878641	0.127	0.431731
FBgn0085453	CG34424	208	1.49841	1167.21	413.13	0.00139751	0.0196667	0.646206
FBgn0026084	cib	209	1.49697	746.02	264.31	0.000340861	-2.06317	9.52e-08
FBgn0029685	CG2938	210	1.48619	443.84	158.43	0.00148802	-0.547667	0.00890119
FBgn0031449	CG31689	211	1.4844	622.95	222.64	0.00424311	-1.33967	0.00108471
FBgn0029930	CG12541	212	1.48185	112.88	40.41	0.00182533	-0.0743333	0.170159
FBgn0051534	CG31534	213	1.48073	1060.39	379.95	0.000652597	0.598833	0.130545
FBgn0050069	CG30069	214	1.47993	250.02	89.63	0.000413884	-1.65493	6.65e-05
FBgn0032213	CG5390	215	1.47938	659.39	236.48	0.00128604	-3.1812	1.25e-08
FBgn0030049	Trf4-1	216	1.47794	331.38	118.97	0.00233523	0.189933	0.190466
FBgn0038972	CG7054	217	1.47706	1417.69	509.26	0.000740749	0.278667	0.136803
FBgn0002525	Lam	218	1.477	5813.01	2088.24	0.00153796	0.185667	0.200739
FBgn0011591	fng	219	1.47271	329.08	118.57	0.00304843	0.0176667	0.896519
FBgn0033677	CG8321	220	1.46853	3820.02	1380.37	0.00077477	0.270833	0.409893
FBgn0027932	Akap200	221	1.46241	38091.8	13823	0.0016448	-0.983833	3e-05
FBgn0034491	CG11055	222	1.46088	2118.72	769.67	0.000587074	-0.512167	0.00761837
FBgn0010434	cora	223	1.46082	2262.15	821.81	0.00114813	-3.434	0.000322522
FBgn0050035	Tret1-1	224	1.45812	318.37	115.87	0.00524916	0.761	0.372922
FBgn0032446	CG5780	225	1.45446	855.77	312.26	0.00157081	0.1035	0.309081
FBgn0030100	CG12106	226	1.45054	715.58	261.82	0.00206204	0.0631667	0.678759
FBgn0001565	Hlc	227	1.44775	2942.78	1078.8	0.0017577	0.124333	0.226127
FBgn0039250	CG11120	228	1.44761	2134.29	782.49	0.000668469	0.182333	0.196387
FBgn0004901	Prat	229	1.44619	3872.12	1421.03	0.00100858	-0.575333	0.0149543
FBgn0086674	Tango13	230	1.44541	746.49	274.1	0.00065907	0.5445	0.0253137
FBgn0000052	ade2	231	1.43825	4407.36	1626.38	0.000528684	0.147833	0.206222
FBgn0024245	dnt	232	1.43642	924.01	341.41	0.000443103	-0.199867	0.00699931
FBgn0031252	CG13690	233	1.43516	917.11	339.15	0.000574135	-1.03967	6.97e-07
FBgn0035978	UGP	234	1.43477	3955.19	1463.05	0.000648863	-2.21533	2.39e-05
FBgn0261854	aPKC	235	1.43317	833.09	308.51	0.00149012	-0.378	0.370501
FBgn0026585	Ent2	236	1.43032	2115.61	784.99	0.000994449	-2.74317	3.32e-05
FBgn0030133	CG15316	237	1.42724	731.59	272.04	0.000909927	-0.0131667	0.781171
FBgn0030406	CG1463	238	1.4267	427.89	159.17	0.000796499	-0.0303333	0.763287
FBgn0040323	GNBP1	239	1.42465	976.16	363.63	0.000959448	-1.298	0.00600862
FBgn0030052	CG12065	240	1.42373	888.36	331.13	0.000599679	-2.34683	4.36e-07
FBgn0027602	CG8611	241	1.42169	413.5	154.35	0.000992738	-1.04683	2.54e-05
FBgn0031799	Pez	242	1.42141	391.56	146.19	0.000770505	-0.0565	0.536767
FBgn0038053	CG18549	243	1.41927	410.14	153.35	0.000667284	-1.27467	0.000109099
FBgn0004624	CaMKII	244	1.4159	1008.4	377.92	0.00152127	0.368667	0.522846
FBgn0260442	rhea	245	1.41115	2991.15	1124.71	0.00386405	-0.185833	0.223637
FBgn0037207	Mes2	246	1.41016	188.05	70.76	0.000651551	-3.03933	3.06e-05
FBgn0005771	noc	247	1.40909	497.25	187.24	0.0036646	-0.239	0.100771
FBgn0036298	CG10627	248	1.4016	1562.98	591.6	0.00139622	-1.33253	0.022594
FBgn0029935	CG4615	249	1.40053	596.64	226	0.000623644	0.0349167	0.429961
FBgn0016794	dos	250	1.39918	1245.79	472.33	0.00116146	0.264	0.424922
FBgn0013770	Cp1	251	1.39583	3046.78	1157.85	0.00414728	-1.54933	7.65e-06
FBgn0033313	Cirl	252	1.39018	119.15	45.46	0.00133113	0.3195	0.155013
FBgn0000054	Adf1	253	1.3889	3299.53	1259.95	0.000708685	0.2045	0.44647
FBgn0020279	lig	254	1.38095	1829.93	702.63	0.00481385	-0.0146667	0.952782
FBgn0026192	par-6	255	1.3805	947.82	364.04	0.00375692	-1.16617	0.00154016
FBgn0028743	CG5036	256	1.37759	1247.4	480.08	0.00321207	-0.147167	0.534364
FBgn0038005	Cyp313a5	257	1.37421	107.35	41.41	0.00168716	0.03	0.630152
FBgn0033994	CG7544	258	1.37265	254.88	98.43	0.000612472	-0.0821667	0.400384
FBgn0015295	shark	259	1.37137	915.44	353.84	0.00960313	-0.6415	0.0189644
FBgn0026199	myoglianin	260	1.37097	2333.58	902.23	0.00695365	-0.0246667	0.735329
FBgn0026616	alpha-Man-IIb	261	1.37056	53.37	20.64	0.00958245	0.394667	0.171495
FBgn0015929	dpa	262	1.36625	553.33	214.64	0.00296002	0.395333	0.04872
FBgn0034618	CG9485	263	1.36557	1378.26	534.88	0.000491987	0.174833	0.0398787
FBgn0011703	RnrL	264	1.36538	1337.14	518.99	0.00109328	-0.513833	0.013406
FBgn0028563	sut1	265	1.365	651.32	252.87	0.00271799	0.0191667	0.744988
FBgn0032909	CG9266	266	1.36412	487.14	189.24	0.00439798	-0.064	0.427748
FBgn0033980	Cyp6a20	267	1.3604	695.01	270.69	0.00059083	-0.685333	0.00114275
FBgn0030218	CG1628	268	1.35428	328.99	128.68	0.000709841	-3.78353	7.59e-09
FBgn0040309	Jafrac1	269	1.35099	26100.8	10232.1	0.000766455	0.000166667	0.999093
FBgn0000524	dx	270	1.34742	391.26	153.76	0.00903284	0.161833	0.436678
FBgn0036735	Edc3	271	1.34362	921.92	363.26	0.00187471	-0.0501667	0.571223
FBgn0034191	CG6984	272	1.34193	248.53	98.04	0.00188882	0.631667	0.0576536
FBgn0038815	CG5466	273	1.34146	643.48	253.93	0.000670582	-0.417333	0.221994
FBgn0050011	gem	274	1.34139	924.46	364.83	0.00109328	-0.570333	0.0526751
FBgn0036155	CG6163	275	1.34118	123.48	48.74	0.00167255	-0.0546667	0.723966
FBgn0031149	CG1518	276	1.33831	13267.2	5246.97	0.000492119	-1.37933	4.33e-05
FBgn0262511	Vha44	277	1.33791	1144.46	452.74	0.00205391	-0.128833	0.409798
FBgn0030616	RpL37a	278	1.33787	662.95	262.27	0.00108804	0.00816667	0.929249
FBgn0016059	Sema-1b	279	1.33523	1126.96	446.65	0.00127594	-0.877	0.00101991
FBgn0025456	CREG	280	1.33433	195.56	77.55	0.00227852	0.823667	0.0511045
FBgn0035504	Teh4	281	1.33335	227.02	90.09	0.000925255	0.115333	0.363896
FBgn0086911	rg	282	1.32976	243.2	96.75	0.00635799	0.451167	0.508653
FBgn0029979	CG10777	283	1.328	155.33	61.87	0.00659808	0.207	0.443944
FBgn0030286	CG1657	284	1.32783	1337.94	532.99	0.0008468	0.200833	0.226324
FBgn0052423	shep	285	1.30861	461.76	186.42	0.00148641	-0.340833	0.25244
FBgn0025525	bab2	286	1.30653	252.18	101.95	0.00271231	-0.163167	0.16273
FBgn0260462	CG12163	287	1.30351	8668.18	3511.81	0.00139622	0.185	0.221994
FBgn0040290	RecQ4	288	1.29936	537.56	218.41	0.00119405	0.491167	0.0577195
FBgn0038407	CG6126	289	1.29829	498.09	202.53	0.00269942	-4.93517	3.38e-07
FBgn0259166	CG42271	290	1.2873	912.21	373.75	0.00204677	-1.51833	0.000138117
FBgn0034155	unc-104	291	1.28599	290.43	119.1	0.00414799	-0.00413333	0.929249
FBgn0260049	flr	292	1.28599	2308.33	946.62	0.000589539	-1.06217	0.000386865
FBgn0002914	Myb	293	1.28579	222.35	91.19	0.000873744	-0.225167	0.184061
FBgn0037624	CG8223	294	1.28515	1508.4	618.94	0.00428749	-0.372333	0.0272588
FBgn0037468	CG1943	295	1.28183	18918.4	7780.64	0.000800828	0.252333	0.0254726
FBgn0052626	CG32626	296	1.27994	7059.85	2907.34	0.000865724	-0.5765	0.0210739
FBgn0029885	CG3224	297	1.2774	612.46	252.66	0.00071115	0.0831667	0.30389
FBgn0004635	rho	298	1.27523	130.06	53.74	0.00664979	0.005	0.959557
FBgn0030318	rho-4	299	1.2705	2860.32	1185.65	0.00434454	-0.0788333	0.578216
FBgn0041789	Pax	300	1.27017	534.72	221.7	0.00167188	-0.489	0.140508
FBgn0024846	p38b	301	1.2682	1361.79	565.38	0.00111447	-1.27167	8.41e-05
FBgn0003716	tkv	302	1.26758	266.66	110.76	0.00153758	0.285833	0.0250197
FBgn0261550	CG42668	303	1.26687	2785	1157.34	0.00156332	-0.255833	0.432451
FBgn0010438	mtSSB	304	1.25749	8419.2	3521.5	0.000703531	0.178667	0.0184435
FBgn0035445	CG12014	305	1.25471	390.26	163.55	0.00289473	-8.1655	2.72e-06
FBgn0261570	CG42684	306	1.25383	67.89	28.47	0.00364459	0.0155	0.813953
FBgn0022987	qkr54B	307	1.25316	619.97	260.09	0.0027007	-0.277667	0.336869
FBgn0027865	Tsp96F	308	1.25293	1101.02	461.98	0.00156128	-1.495	0.000278965
FBgn0086384	Mer	309	1.25001	633.33	266.28	0.00218953	-0.035	0.699478
FBgn0051122	CG31122	310	1.2492	674.27	283.65	0.00320502	-1.001	6.04e-06
FBgn0051619	CG31619	311	1.24905	95.07	40	0.00842796	-0.09	0.871847
FBgn0029755	Sas10	312	1.24862	1296.8	545.76	0.000637529	0.005	0.911262
FBgn0020493	Dad	313	1.24719	1372.08	578.01	0.00102641	-0.782667	0.0817809
FBgn0035422	RpL28	314	1.24705	232.85	98.1	0.00216138	-0.199833	0.00114353
FBgn0020513	ade5	315	1.24431	1352.84	571.04	0.00127594	-0.064	0.785544
FBgn0031489	CG17224	316	1.24129	300.04	126.91	0.00100674	-2.41333	2.28e-05
FBgn0005696	DNApol-alpha73	317	1.24129	975.67	412.71	0.00153668	-1.519	3.16e-06
FBgn0033767	CG13148	318	1.2404	305.39	129.26	0.00246277	0.607	0.13641
FBgn0029854	CG3566	319	1.23728	389.4	165.17	0.00126162	-0.083	0.338477
FBgn0030269	CG18292	320	1.2355	951.13	403.94	0.00175916	0.415333	0.0502296
FBgn0035896	CG6983	321	1.23365	857.03	364.44	0.00921424	0.0015	0.995214
FBgn0261258	rgn	322	1.23309	363.59	154.67	0.0021977	-3.98117	4.09e-06
FBgn0003204	ras	323	1.23189	1874.6	798.13	0.00354355	-0.219167	0.0725987
FBgn0001215	Hrb98DE	324	1.2314	2832.1	1206.2	0.00459809	-1.92983	1e-07
FBgn0032694	MESR3	325	1.22642	1020.93	436.32	0.00162555	-3.96333	0.000127969
FBgn0032340	Ge-1	326	1.22629	1586.23	677.98	0.00321968	-0.277167	0.335191
FBgn0039637	CG11880	327	1.22214	838.1	359.25	0.000803864	0.0548333	0.705708
FBgn0004797	mdy	328	1.22135	1213.5	520.45	0.000806846	0.212833	0.295274
FBgn0262509	nrm	329	1.21892	191.15	82.12	0.000857802	-0.288333	0.0427232
FBgn0025629	CG4045	330	1.21512	2746.07	1182.83	0.00100019	0.182667	0.179337
FBgn0030608	Lsd-2	331	1.20806	317.95	137.62	0.00124044	-1.76067	0.00329591
FBgn0041203	LIMK1	332	1.2033	158.33	68.76	0.00130782	0.0856667	0.402308
FBgn0034753	CG2852	333	1.20285	1293.3	561.83	0.0022374	0.220667	0.0569167
FBgn0020887	Su(z)12	334	1.20264	1933.41	840.02	0.00135525	0.428333	0.139504
FBgn0035766	eco	335	1.19922	3786.54	1649.07	0.000852328	-0.0866667	0.521155
FBgn0002590	RpS5a	336	1.19809	5800.9	2528.34	0.00156332	-0.0121667	0.864302
FBgn0262614	pyd	337	1.1959	369.42	161.26	0.00396815	-1.38767	0.0248706
FBgn0036843	CG6812	338	1.19002	399.67	175.18	0.00173681	-0.152667	0.153338
FBgn0041180	TepIV	339	1.18942	56.45	24.75	0.00421407	-1.60283	0.00895327
FBgn0051673	CG31673	340	1.189	350.62	153.79	0.00295051	0.414	0.116493
FBgn0261113	Xrp1	341	1.18585	294.32	129.37	0.00918155	-2.18733	0.00404621
FBgn0033979	Cyp6a19	342	1.1858	102.66	45.13	0.00125302	0.0456667	0.456319
FBgn0003507	srp	343	1.18322	278.59	122.68	0.0030915	-5.74167	6.66e-06
FBgn0032881	CG9319	344	1.17997	1336.76	589.99	0.00531529	0.0653333	0.309081
FBgn0028420	Kr-h1	345	1.17856	2100.25	927.87	0.00674658	0.0131667	0.892076
FBgn0027066	Eb1	346	1.1744	8239.51	3650.67	0.0028072	-0.724	0.0213649
FBgn0042083	CG3267	347	1.17152	1030.24	457.38	0.00110347	-0.2455	0.112462
FBgn0015239	Hr78	348	1.16973	1099.33	488.66	0.00116728	-0.056	0.633075
FBgn0037565	CG9626	349	1.16858	305.07	135.71	0.00186327	0.00933333	0.767024
FBgn0025624	CG4025	350	1.16325	2171	969.36	0.00111447	-0.830833	0.091597
FBgn0029688	lva	351	1.16082	3949.75	1766.56	0.00381956	0.1735	0.121985
FBgn0000180	bib	352	1.1583	443.74	198.81	0.00670324	0.139667	0.0250952
FBgn0040235	c12.1	353	1.15603	4257.21	1910.4	0.000873744	0.2295	0.050505
FBgn0086441	hkl	354	1.15577	3407.57	1529.41	0.00159898	-0.015	0.886809
FBgn0034067	CG8399	355	1.15176	3416.5	1537.69	0.00518604	0.0171667	0.747912
FBgn0036121	CG6310	356	1.15139	462.86	208.38	0.00115361	-2.64467	0.000134132
FBgn0039544	CG12877	357	1.15078	2538.18	1143.15	0.00153758	0.21175	0.0253092
FBgn0036770	Prestin	358	1.14815	141.41	63.81	0.00950367	-0.0873333	0.208955
FBgn0004828	His3.3B	359	1.145	11465.7	5184.66	0.00146847	0.1015	0.34683
FBgn0033257	CG8713	360	1.14166	348.36	157.89	0.00261355	0.0753333	0.576988
FBgn0260960	Baldspot	361	1.13962	367.22	166.67	0.00796935	-1.922	0.000842477
FBgn0003231	ref(2)P	362	1.13827	2060.4	936.05	0.0013976	0.2705	0.0737355
FBgn0015374	crl	363	1.13056	5367.3	2451.46	0.00270581	-0.415167	0.00185136
FBgn0026238	gus	364	1.12706	496.99	227.55	0.00174595	0.418167	0.0149631
FBgn0033978	Cyp6a23	365	1.12639	54.33	24.89	0.00780709	-1.77283	0.000668966
FBgn0010548	Aldh-III	366	1.12555	2451.8	1123.73	0.0015383	-0.508833	0.000504377
FBgn0000416	Sap-r	367	1.12223	2154.49	989.74	0.00791285	-0.397	0.0128759
FBgn0035033	CG3548	368	1.12106	486.71	223.77	0.00203521	-0.0103333	0.960177
FBgn0032820	fbp	369	1.11901	426.35	196.3	0.00219237	0.0908333	0.439005
FBgn0033631	CG9027	370	1.11775	767.76	353.79	0.00818239	0.419667	0.127404
FBgn0004456	mew	371	1.11687	569.28	262.49	0.00311672	-0.762333	0.387467
FBgn0036849	CG14079	372	1.11627	278.22	128.34	0.00156283	0.01275	0.700465
FBgn0026378	Rep	373	1.11524	398.37	183.89	0.0027909	-2.00083	6.39e-07
FBgn0017579	RpL14	374	1.11143	4339.63	2008.53	0.00733384	0.244333	0.0564784
FBgn0004087	Dhfr	375	1.11087	4846.33	2243.92	0.00163803	0.400167	0.106647
FBgn0014861	Mcm2	376	1.11042	373.39	172.94	0.00790184	-0.2015	0.16323
FBgn0261266	zuc	377	1.11008	1133.87	525.29	0.00108739	0.0065	0.954965
FBgn0029849	Efr	378	1.11003	541.38	250.81	0.00226488	-3.16783	7.8e-07
FBgn0033901	O-fut1	379	1.10849	440.77	204.42	0.00213365	-3.56617	6.76e-08
FBgn0039565	CG4884	380	1.10252	734.15	341.89	0.0035443	-0.0146667	0.80704
FBgn0050296	RIC-3	381	1.10144	171.54	79.95	0.00143348	0.51	0.22704
FBgn0035964	Dhpr	382	1.10101	3365.36	1568.89	0.0014562	-1.41617	2.3e-06
FBgn0031904	CG5149	383	1.10007	661.6	308.63	0.0024008	0.561167	0.0283967
FBgn0033773	mos	384	1.09688	176.15	82.35	0.00765942	0.216333	0.0352176
FBgn0032901	CG9339	385	1.09674	124.97	58.43	0.00368346	0.656333	0.0209432
FBgn0024920	Ts	386	1.09519	214.33	100.32	0.00236207	-1.4705	2.47e-05
FBgn0038312	CG4334	387	1.0917	752.06	352.87	0.00483024	-0.322333	0.00723001
FBgn0032160	CG4598	388	1.09066	989.25	464.5	0.00161183	-1.62117	5.68e-05
FBgn0002921	Atpalpha	389	1.09054	1504.05	706.28	0.0043875	-2.23017	4.86e-07
FBgn0039492	CG6051	390	1.0902	1344.11	631.32	0.00167188	0.168667	0.0261178
FBgn0029093	cathD	391	1.08931	2115.15	994.09	0.00148802	-2.46833	1.47e-06
FBgn0004107	cdc2c	392	1.0885	1899.36	893.17	0.00120159	0.172833	0.144912
FBgn0038118	timeout	393	1.08785	398.26	187.36	0.0019688	0.192	0.426424
FBgn0025682	scf	394	1.08599	1181.88	556.75	0.00217109	-3.96083	6.52e-08
FBgn0039266	CG11791	395	1.085	1355.84	639.13	0.00145659	-0.348333	0.193079
FBgn0261284	bou	396	1.08171	840.45	397.09	0.00352666	0.0476667	0.340968
FBgn0036302	sowah	397	1.07946	400.71	189.62	0.00349485	-0.263667	0.0899899
FBgn0029588	CG14798	398	1.07712	221.98	105.21	0.00286943	-0.175833	0.245744
FBgn0010315	CycD	399	1.07461	308.22	146.34	0.00160345	0.403333	0.089966
FBgn0050295	Ipk1	400	1.07381	365.64	173.7	0.00434311	0.0841667	0.583855
FBgn0028325	l(1)G0334	401	1.07353	7599.11	3610.75	0.00832576	-1.22167	3.64e-07
FBgn0034432	CG7461	402	1.07281	363.79	172.94	0.00213397	-2.1275	3.23e-05
FBgn0003638	su(w[a])	403	1.07057	647.43	308.26	0.00378015	-0.127	0.700591
FBgn0001125	Got2	404	1.07009	277.85	132.34	0.00438498	-3.1745	1.77e-07
FBgn0031285	CG3662	405	1.07008	16193.9	7713.03	0.00269117	-1.563	1.8e-05
FBgn0037141	DNApol-eta	406	1.06838	1455.89	694.25	0.00148108	0.152167	0.379417
FBgn0022942	Cbp80	407	1.06759	777.48	370.94	0.0017802	0.413667	0.0109916
FBgn0034117	CG7997	408	1.06703	1433.99	684.45	0.0025768	0.0105	0.970837
FBgn0040833	CG7498	409	1.06603	978.64	467.43	0.00243009	-0.4105	0.00219235
FBgn0020306	dom	410	1.05685	5925.58	2848.31	0.0072082	-0.0161667	0.954725
FBgn0000289	cg	411	1.05611	4452.39	2141.28	0.00342804	0.168333	0.35916
FBgn0036850	Gem2	412	1.05449	549.54	264.58	0.00173019	-0.2685	0.262953
FBgn0250848	26-29-p	413	1.05385	1192.32	574.32	0.00272959	-0.5355	0.00550488
FBgn0004362	HmgD	414	1.04905	10966.6	5299.99	0.00433766	-0.5305	0.00575748
FBgn0052451	SPoCk	415	1.03847	300.59	146.34	0.00761649	0.880833	0.167102
FBgn0040477	cid	416	1.03845	492.73	239.89	0.00147325	-1.3565	0.000225714
FBgn0031284	CG3876	417	1.03606	309.6	150.98	0.00630308	-1.20767	0.0547928
FBgn0035253	CG7971	418	1.03449	2926.99	1428.93	0.0051753	-0.722	0.000281454
FBgn0000319	Chc	419	1.03444	3406.31	1662.98	0.00403799	-0.671167	0.000204412
FBgn0038419	CG14879	420	1.02738	238.02	116.77	0.00146257	-0.0601667	0.56145
FBgn0015278	Pi3K68D	421	1.02533	481.42	236.52	0.00754232	0.482833	0.0309463
FBgn0010470	Fkbp13	422	1.02309	1055.63	519.43	0.00523416	-4.94483	1.43e-07
FBgn0037215	CG12582	423	1.02295	669.01	329.22	0.0056139	-0.736333	0.067699
FBgn0030931	Rad51D	424	1.02069	191.12	94.2	0.00870138	-0.037	0.621437
FBgn0010314	Cks30A	425	1.02032	204.71	100.92	0.00436251	-0.0106667	0.946653
FBgn0034138	RpS15	426	1.01717	19250.2	9511.23	0.00261188	0.132167	0.318806
FBgn0036365	CG10732	427	1.01123	1642.73	815	0.00156874	0.79	0.118054
FBgn0020910	RpL3	428	1.00829	670.46	333.31	0.0064965	0.1605	0.364196
FBgn0033581	CG12391	429	1.00667	1696.89	844.53	0.00171016	0.304333	0.285324
FBgn0011715	Snr1	430	1.0035	1227.45	612.24	0.00196427	-0.259333	0.0153704
FBgn0036332	CG11261	431	1.00254	187.21	93.44	0.00332942	-0.137583	0.285964
FBgn0032618	CG31743	432	0.999996	272.08	136.04	0.00651939	0.0976667	0.400948
FBgn0014930	CG2846	433	0.9997	2106.94	1053.69	0.00381881	0.0845	0.55415
FBgn0003963	ush	434	0.998906	375.47	187.88	0.00612226	-1.08017	0.000576627
FBgn0032859	Arc-p34	435	0.995358	4904.49	2460.15	0.00239285	-0.0123333	0.972646
FBgn0039857	RpL6	436	0.993617	9082.53	4561.4	0.00489629	-0.308333	0.136845
FBgn0025366	Ip259	437	0.991605	4443.98	2234.95	0.00242664	0.1315	0.0420645
FBgn0030294	CG11750	438	0.990098	3054.48	1537.76	0.00584831	0.305	0.081199
FBgn0038769	CG10889	439	0.977704	881.12	447.42	0.00309161	0.00183333	0.968082
FBgn0014018	Rel	440	0.976659	1109.4	563.75	0.00303221	0.188	0.23293
FBgn0037552	CG7800	441	0.976041	141.6	71.99	0.00777543	-2.71383	8.27e-06
FBgn0005672	spi	442	0.973534	1838.77	936.41	0.00206204	-1.96967	2.39e-06
FBgn0053113	Rtnl1	443	0.971029	4551.62	2321.97	0.00260945	-0.9915	0.036945
FBgn0029067	l(1)G0269	444	0.970662	439.8	224.42	0.00223474	-0.249267	0.0873164
FBgn0036239	Pop2	445	0.969952	863.74	440.96	0.00278191	-1.11467	0.074146
FBgn0005617	msl-1	446	0.968354	327.62	167.44	0.00486211	-0.234333	0.293396
FBgn0010591	Sply	447	0.967048	2740.49	1401.9	0.00188882	-1.60183	9.94e-07
FBgn0262103	CG42856	448	0.964214	691.31	354.34	0.00313533	0.830667	0.0325259
FBgn0260972	alc	449	0.964011	5899.9	3024.46	0.00326291	0.119833	0.166259
FBgn0000008	a	450	0.962163	257.86	132.35	0.00818116	0.58225	0.365095
FBgn0046687	Tre1	451	0.961857	896.49	460.25	0.00789834	-1.139	8.25e-05
FBgn0033162	CG1707	452	0.957221	141.8	73.04	0.00842796	-1.37733	0.000365026
FBgn0030142	CG3004	453	0.952227	1134.54	586.37	0.00370619	-1.22683	0.00212347
FBgn0039099	CG10157	454	0.948916	364.75	188.95	0.0096203	-0.193917	0.55849
FBgn0036574	CG16838	455	0.945372	623.71	323.89	0.00391447	0.8375	0.0125309
FBgn0004551	Ca-P60A	456	0.944285	1978.96	1028.44	0.00407242	-1.20383	0.00327708
FBgn0000140	asp	457	0.937447	1563.77	816.53	0.00732285	0.0611667	0.618928
FBgn0030864	CG8173	458	0.935745	513.92	268.66	0.00300531	-0.633333	0.00042044
FBgn0030082	HP1b	459	0.933166	249.47	130.65	0.0058304	-2.37933	2.15e-06
FBgn0031189	CG14618	460	0.932939	205.39	107.58	0.00294447	-0.003	0.917285
FBgn0028424	JhI-26	461	0.932574	850.19	445.44	0.00335029	-1.7415	0.000857465
FBgn0051637	CG31637	462	0.927728	529.68	278.45	0.00887825	-0.289667	0.0770048
FBgn0013576	l(3)82Fd	463	0.926528	86.44	45.48	0.00566326	-0.2685	0.393261
FBgn0086356	tum	464	0.923212	2128.59	1122.48	0.00532652	-0.385833	0.0105506
FBgn0032929	Mcm10	465	0.92305	474.9	250.46	0.00735707	0.204	0.559529
FBgn0037016	CG13252	466	0.920122	451.43	238.56	0.00421981	-0.168333	0.0533466
FBgn0000330	cm	467	0.92004	378.19	199.87	0.00632609	-0.218167	0.0473081
FBgn0037567	Gfr	468	0.919361	357.11	188.82	0.00881224	-1.29517	9.13e-05
FBgn0031090	Rab35	469	0.916886	1028.51	544.75	0.0029642	-0.450833	0.00723001
FBgn0039870	CG1896	470	0.915903	506.78	268.6	0.00393139	0.142	0.14388
FBgn0037074	CG7324	471	0.901747	1382.39	739.91	0.00325517	-0.323333	0.148001
FBgn0031381	Npc2a	472	0.898357	4658.42	2499.23	0.00330082	-3.97608	7.8e-07
FBgn0001330	kz	473	0.897261	307.95	165.34	0.00906309	-0.0558333	0.428557
FBgn0262081	Csk	474	0.896448	449.22	241.33	0.00456551	0.330333	0.0741936
FBgn0001123	G-salpha60A	475	0.896261	160.04	85.99	0.00741449	-2.40027	2.7e-05
FBgn0028988	Spn1	476	0.888903	131.29	70.9	0.00650531	0.00253333	0.974965
FBgn0261592	RpS6	477	0.884516	38791.4	21012.1	0.00296717	0.00666667	0.943273
FBgn0028546	ics	478	0.883729	2423.51	1313.46	0.00434454	-0.036	0.835121
FBgn0020224	Cbl	479	0.879811	946.97	514.62	0.00462245	-2.21633	0.0372099
FBgn0033128	Tsp42Eg	480	0.875343	588.61	320.86	0.00469487	0.0476667	0.80704
FBgn0261802	CG42748	481	0.872885	394.33	215.32	0.00405978	-0.920333	0.0403995
FBgn0035158	CG13895	482	0.87234	310.5	169.62	0.00733229	0.560833	0.0105819
FBgn0035372	CG12093	483	0.868577	1031.67	565.03	0.00451366	-2.079	0.25097
FBgn0015286	Rala	484	0.866662	109.39	59.99	0.00666897	-2.1995	8.32e-07
FBgn0025743	mbt	485	0.864035	321.22	176.48	0.00378684	-0.399	0.0337841
FBgn0259676	DNApol-alpha60	486	0.862907	1069.93	588.3	0.00453678	-0.988333	6.13e-05
FBgn0010416	TH1	487	0.861715	467.32	257.17	0.00617888	-0.303167	0.146532
FBgn0001197	His2Av	488	0.859378	935.54	515.66	0.00705648	-0.414333	0.00951253
FBgn0040271	Sulf1	489	0.857374	175.61	96.93	0.00439409	0.0886667	0.201412
FBgn0015602	BEAF-32	490	0.854747	1525.99	843.81	0.00493983	-1.07333	3.06e-05
FBgn0029915	CG14434	491	0.854177	3967.01	2194.47	0.00569315	-0.456167	0.0048557
FBgn0027537	CG11092	492	0.851399	416.37	230.77	0.00724117	-0.624333	0.0532481
FBgn0028734	Fmr1	493	0.846205	1008	560.7	0.00743134	-2.304	0.0001209
FBgn0036929	CG7668	494	0.844556	1333.79	742.77	0.00845304	0.212333	0.205202
FBgn0052772	CG32772	495	0.84246	420.12	234.3	0.00612226	-0.874167	0.289355
FBgn0034058	CG8315	496	0.841537	1108.36	618.52	0.00452745	-0.182833	0.0103265
FBgn0259239	CG42337	497	0.841234	238.12	132.91	0.00875678	0.003	0.954003
FBgn0052365	CG32365	498	0.841039	127.15	70.98	0.0053047	0.340333	0.102942
FBgn0003360	sesB	499	0.839411	58963	32952.8	0.00493966	-0.906333	0.028702
FBgn0001086	fzy	500	0.839226	3636.35	2032.51	0.0055993	0.180167	0.029005
FBgn0024194	rasp	501	0.83891	4128.92	2308.34	0.00655191	-2.228	0.000452019
FBgn0260243	E(var)3-9	502	0.838214	700.49	391.81	0.00364398	0.686	0.0154977
FBgn0022772	Orc1	503	0.835955	228.51	128.01	0.00704943	0.0273333	0.788701
FBgn0004379	Klp67A	504	0.831471	600.35	337.37	0.00432127	-0.7695	2.08e-05
FBgn0033389	Rad51C	505	0.830091	86.48	48.64	0.00875	-0.0628333	0.323499
FBgn0016926	Pino	506	0.829644	3652.98	2055.41	0.00561607	-0.345667	0.0833343
FBgn0037906	PGRP-LB	507	0.828275	434.61	244.78	0.00560079	-0.0870833	0.347028
FBgn0030891	dik	508	0.818196	777.66	441.05	0.0062942	0.402167	0.254039
FBgn0038268	CG3631	509	0.817705	571.68	324.34	0.00481052	0.064	0.619521
FBgn0035165	CG13887	510	0.815275	1377.87	783.04	0.00989514	-1.554	7.8e-07
FBgn0003118	pnt	511	0.814708	91.87	52.23	0.00630308	-2.66033	0.000495475
FBgn0030054	Caf1-180	512	0.812926	243	138.32	0.00674876	-0.686833	0.00279279
FBgn0030060	CG2004	513	0.809298	3711.74	2118.14	0.00536282	0.3525	0.0162126
FBgn0035600	CG4769	514	0.807987	3527.49	2014.83	0.00547363	-2.777	3.51e-06
FBgn0000308	chic	515	0.805515	6141.46	3513.89	0.00493961	-1.38733	1.06e-05
FBgn0038256	CG7530	516	0.803653	2259.55	1294.49	0.00428254	-2.53733	0.0143964
FBgn0005278	Sam-S	517	0.801442	1252.4	718.6	0.00433077	-2.78633	1.86e-07
FBgn0030362	regucalcin	518	0.795992	173.71	100.05	0.00630308	-1.11107	0.00593503
FBgn0062440	CG17680	519	0.791323	1502.97	868.44	0.00587408	-0.412833	0.0128423
FBgn0038735	CG4662	520	0.791142	89.66	51.81	0.00629739	0.182333	0.0691544
FBgn0027930	MP1	521	0.784196	311.92	181.12	0.00963147	-3.21767	2.72e-05
FBgn0010225	Gel	522	0.783148	345.64	200.85	0.00640433	-2.34583	1.47e-06
FBgn0035337	CG15877	523	0.782331	570.86	331.91	0.00807687	0.013	0.918922
FBgn0030991	CG7453	524	0.781838	2344.37	1363.55	0.00668266	-1.78483	0.000192579
FBgn0087035	AGO2	525	0.781402	6382.81	3713.53	0.00523024	-1.10833	8.51e-05
FBgn0030507	CG11164	526	0.781147	572.24	332.99	0.00592317	-0.323	0.00257029
FBgn0031099	CG17065	527	0.775137	710.14	414.96	0.00585174	0.0693333	0.601135
FBgn0013726	pnut	528	0.772541	1361.97	797.28	0.00890626	-0.667833	0.00887617
FBgn0035975	PGRP-LA	529	0.770823	227.88	133.56	0.00558692	-0.00133333	0.969746
FBgn0028582	lqf	530	0.769148	944.32	554.09	0.00938559	-1.50283	0.000986643
FBgn0041186	Slbp	531	0.764934	3823.94	2250.31	0.00757274	-0.2925	0.0373493
FBgn0028491	CG2930	532	0.756879	740.39	438.14	0.0060406	-0.0192	0.781439
FBgn0039056	cenB1A	533	0.756608	914.38	541.21	0.00792344	-0.262833	0.0650071
FBgn0086695	hd	534	0.753076	2216.58	1315.18	0.00917147	-0.35	0.00823191
FBgn0039713	RpS8	535	0.750555	3653.34	2171.46	0.00721615	0.0975	0.294432
FBgn0039006	Cyp6d4	536	0.748655	179.78	107	0.0058785	-3.1758	3.03e-08
FBgn0031238	CG3645	537	0.748258	1250.63	744.53	0.00960124	0.193	0.0556288
FBgn0052528	CG32528	538	0.747531	3058.82	1821.9	0.00893008	-1.78683	0.000221746
FBgn0035969	CG4476	539	0.746439	1179.49	703.06	0.00986698	0.145333	0.0652238
FBgn0010409	RpL18A	540	0.743959	423.59	252.92	0.00976396	-0.229	0.0888319
FBgn0031914	CG5973	541	0.743389	217.16	129.72	0.00867511	-0.0483333	0.13148
FBgn0035558	CG11357	542	0.740629	2194.5	1313.36	0.00764062	-1.56617	1.71e-07
FBgn0053179	beat-IIIb	543	0.736595	737.9	442.85	0.00976396	0.042	0.327519
FBgn0024555	flfl	544	0.736422	915.51	549.52	0.00956973	0.265933	0.0827511
FBgn0024238	Fim	545	0.735247	892.76	536.3	0.00873574	-0.106	0.295911
FBgn0031875	CG3430	546	0.732617	1161.9	699.25	0.00891642	-0.455	0.000201539
FBgn0260635	th	547	0.729817	5160.31	3111.56	0.00955004	-1.35817	1.04e-05
FBgn0030961	CG7058	548	0.724318	725	438.83	0.00802261	-0.056	0.410898
FBgn0036820	CG6852	549	0.705252	1564.5	959.56	0.00901756	-0.0456667	0.543962
FBgn0031263	CG2789	550	0.698635	7763.88	4783.75	0.0092631	-2.6855	7.41e-06
FBgn0003124	polo	551	0.696201	4255.21	2626.3	0.00905418	0.0115	0.946653
FBgn0031317	CG5118	552	0.691063	1387.72	859.55	0.00978641	0.181833	0.389609
FBgn0034894	CG4091	553	0.683289	1648.64	1026.68	0.00925483	0.0535	0.39499
FBgn0030791	CG9132	554	0.671927	956.83	600.57	0.00937051	-0.688333	0.00302611
