# Supplementary material for: Fine scale analysis of gene expression in Drosophila melanogaster gonads reveals Programmed cell death 4 promotes the differentiation of female germline stem cells
Source: BMC Dev Biol. 2012 Jan 17;12:4. doi: 10.1186/1471-213X-12-4 (PMC3322342; doi:10.1186/1471-213X-12-4)
Supplement: Additional file 5 — Genes enriched in the apex of the testis but not in male stem cells and gonialblasts. Table includes FBgn identifier, gene name, final rank order, M value of germarium vs. apex of the testis, female intensity value, male intensity value, adjusted p-value, M value of male stem cells and gonialblasts (Os+bgcn- testes) vs. bgcn- testes [14], adjusted p-value. [file 1471-213X-12-4-S5.XLS]

## Sheet: Sheet1
FBgn	Gene Name	Final Rank Order	M value G/Apex of T	female intensity	male intensity	Adjusted P.Value	M value Osbgcn_bgcn	Adjusted P.Value
FBgn0034480	CG16898	1	-5.72434	86.99	4598.96	4.73e-05	-2.81363	3.11e-06
FBgn0038194	Cyp6d5	2	-5.11144	191.19	6609.52	4.73e-05	-2.87237	7.78e-06
FBgn0050090	CG30090	3	-4.1609	64.43	1152.43	0.000129298	-2.813	1.12e-06
FBgn0261673	nemy	4	-4.28236	55.66	1083.02	5.23e-05	-2.39097	1.02e-07
FBgn0038878	CG3301	5	-3.95123	25.71	397.71	0.000470738	-2.58953	0.000317293
FBgn0033397	Cyp4p3	6	-4.2389	26.85	507.04	0.000143446	-1.6284	8.47e-05
FBgn0040338	TfIIA-S-2	6	-4.72767	187.8	4975.73	3.3e-05	-1.40973	0.000267243
FBgn0030040	CG15347	8	-4.28885	49.89	975.13	9.91e-05	-1.4657	7.71e-05
FBgn0043783	CG32444	9	-3.44827	114.15	1245.96	6.53e-05	-2.03433	0.0148806
FBgn0033268	Obp44a	10	-3.94027	291.22	4470.5	5.29e-05	-1.51393	0.00262346
FBgn0032774	CG17549	11	-3.03666	927.75	7613.01	9.23e-05	-2.23683	5.06e-05
FBgn0039311	CG10513	12	-2.70301	156.27	1017.54	0.000236429	-2.651	1.22e-05
FBgn0033069	CG8335	13	-3.75799	264.27	3575.37	8.81e-05	-1.05457	2.83e-05
FBgn0024293	Spn43Ab	14	-3.25353	84.17	802.74	0.00113136	-1.46475	5.82e-05
FBgn0029738	CG4068	15	-3.28	342.19	3323.93	0.000192774	-1.3016	0.00547721
FBgn0030409	CG15728	15	-3.1727	35.73	322.17	8.75e-05	-1.5054	0.000456387
FBgn0031728	Hsp60C	17	-3.23784	750.09	7076.25	7.36e-05	-1.2226	4.62e-05
FBgn0260942	bond	18	-2.67801	160.01	1024.04	0.000295302	-1.61423	4.76e-09
FBgn0002868	MtnA	19	-2.26659	311.18	1497.36	9.74e-05	-2.64397	2.54e-06
FBgn0031849	CG11327	19	-5.11392	170.22	5894.49	1.63e-05	-0.520033	0.000671575
FBgn0040827	CG13315	21	-2.16922	45.5	204.66	0.00547517	-3.0189	1.99e-05
FBgn0037146	CG7470	22	-3.04426	24.34	200.8	0.00368195	-1.0447	0.00449481
FBgn0034512	CG18067	23	-2.46167	84.44	465.12	0.000858169	-1.7246	0.000363589
FBgn0031365	CG17650	24	-4.02459	163.76	2665.17	6.19e-05	-0.5709	0.0224393
FBgn0026174	skpD	25	-3.68667	81.56	1050.15	5.42e-05	-0.601833	0.0926498
FBgn0032140	CG13117	26	-2.5718	64.52	383.6	0.000249224	-1.3951	0.00161494
FBgn0010387	Dbi	27	-2.71597	13.91	91.4	0.00847299	-0.9964	0.0134483
FBgn0039094	CG10184	28	-2.08289	99.76	422.63	0.00010324	-2.47465	2e-07
FBgn0034718	wdp	29	-2.01716	84.42	341.74	0.000482236	-2.59343	1.14e-06
FBgn0036070	CG8072	30	-2.33233	112.6	567.09	0.000130857	-1.50575	0.0169664
FBgn0038930	CG5778	31	-2.66783	42.64	270.95	8.35e-05	-0.996933	0.00405285
FBgn0035321	CG1275	32	-1.92861	677.18	2577.93	0.000676417	-2.2985	8.74e-10
FBgn0035608	CG10630	33	-3.28266	104.27	1014.74	6.74e-05	-0.5533	0.00500909
FBgn0036091	CG18628	34	-2.1005	38.8	166.39	0.00404228	-1.58747	0.000211392
FBgn0030667	CG15599	35	-2.96281	31.36	244.48	4.95e-05	-0.605167	0.0122378
FBgn0026314	Ugt35b	36	-1.87149	54.27	198.58	0.000599378	-2.21475	1.1e-05
FBgn0032318	CG14072	37	-3.39026	163.98	1719.36	6.51e-05	-0.4727	0.07066
FBgn0025692	CG3814	38	-1.86941	107.72	393.61	0.00171346	-1.9764	1.02e-07
FBgn0030653	CG7860	38	-2.54728	361.1	2110.75	0.000138952	-0.700667	0.118612
FBgn0036809	CG12477	40	-5.38243	151.97	6338.97	1.47e-05	-0.3135	0.406765
FBgn0038826	CG17838	41	-4.14675	261.67	4635.07	1.92e-05	-0.345667	0.120792
FBgn0033960	CG10151	42	-2.05104	181.04	750.23	0.000328198	-1.168	0.0351407
FBgn0028527	CG18507	43	-2.31133	104.71	519.7	0.00029603	-0.751667	0.000853965
FBgn0040850	CG15210	44	-1.91937	98.43	372.34	0.000635742	-1.08893	0.000413788
FBgn0034822	RpL37b	45	-2.38781	2642.71	13830.9	0.000267391	-0.571033	0.00411262
FBgn0027560	Tps1	46	-2.63759	90.61	563.88	0.000138763	-0.471033	0.32918
FBgn0025111	Ant2	47	-3.06766	6556.88	54973.8	5.27e-05	-0.37825	0.186868
FBgn0031613	HP6	48	-3.83089	508.05	7229.71	2.12e-05	-0.284733	0.301366
FBgn0032900	CG14401	49	-1.67046	375.05	1193.86	0.000743919	-1.834	2.37e-05
FBgn0043841	vir-1	50	-1.66753	268.53	853.05	0.000687919	-1.85923	0.014198
FBgn0027494	RpS10a	51	-2.09294	2248.34	9591.82	0.000375619	-0.609867	0.116683
FBgn0039678	Obp99a	51	-1.85648	27.21	98.53	0.00726709	-0.960333	0.0719846
FBgn0029880	CG14443	53	-2.39631	23.84	125.53	0.00186784	-0.46625	0.029915
FBgn0001224	Hsp23	54	-1.79795	2936.66	10211.5	0.000285332	-0.9362	0.00131769
FBgn0031623	Taf12L	54	-6.59851	193.41	18742.4	1.47e-05	-0.198567	0.163821
FBgn0038088	CG10126	56	-1.69995	179.3	582.52	0.00456698	-1.15833	0.000413808
FBgn0032473	CG5204	57	-4.49484	155.94	3515.87	3.81e-05	-0.2145	0.616953
FBgn0029091	CS-2	58	-2.53952	25.79	149.92	0.000129311	-0.368333	0.174186
FBgn0063497	GstE3	59	-1.474	405.61	1126.75	0.00129311	-2.49697	5.25e-05
FBgn0032135	GlcAT-S	60	-1.51201	88.92	253.6	0.00384675	-1.66637	5.85e-06
FBgn0035727	CG10063	61	-2.34046	118.56	600.49	0.000542235	-0.3662	0.111852
FBgn0040365	CG14628	62	-4.62404	148.93	3672.46	1.66e-05	-0.1748	0.155836
FBgn0031337	CG14346	63	-4.2408	287.4	5433.65	3.87e-05	-0.177633	0.382767
FBgn0031074	skpE	64	-3.49504	410.75	4631.13	6.87e-05	-0.23025	0.254101
FBgn0040496	CG17104	65	-2.48626	38.74	217.09	0.00101372	-0.3134	0.466016
FBgn0038808	Srp14	66	-1.69693	1187	3848.37	0.000737405	-0.630917	0.00630423
FBgn0030846	CG12992	67	-2.84536	131.61	945.88	0.000267391	-0.263167	0.140326
FBgn0040575	CG15922	68	-1.89426	980.29	3644.03	0.000404478	-0.447233	0.0949329
FBgn0003134	Pp1alpha-96A	69	-1.75844	626.23	2118.72	0.000527128	-0.484633	0.130018
FBgn0042174	CR18854	69	-2.52359	933.69	5368.82	0.00027144	-0.277133	0.0589484
FBgn0032740	CG15172	71	-3.59325	121.95	1471.79	1.92e-05	-0.1756	0.250815
FBgn0038545	CG7713	72	-1.71372	937.27	3074.28	0.000351665	-0.5175	0.00526556
FBgn0037449	CG15185	73	-4.48668	56.79	1273.11	1.56e-05	-0.15025	0.292042
FBgn0015777	nrv2	74	-1.46605	826.83	2284.25	0.000424945	-1.38633	0.00021764
FBgn0024196	robl	74	-1.81123	3329.33	11684	0.000187205	-0.448367	0.0106306
FBgn0035087	CG2765	76	-1.53676	799.55	2319.83	0.000745641	-0.7987	0.00135683
FBgn0030664	CG8119	77	-3.56531	28.79	340.76	0.000767507	-0.164917	0.550356
FBgn0039129	RpS19b	78	-2.3952	881.7	4638.19	0.000121691	-0.268567	0.244783
FBgn0040355	CG3526	79	-1.51162	719.45	2051.36	0.0010614	-0.839733	0.000861718
FBgn0033224	CG1553	80	-2.59092	453.74	2733.7	7.24e-05	-0.2345	0.391029
FBgn0001226	Hsp27	81	-1.82385	1777.91	6294.24	0.000350455	-0.375133	0.0926498
FBgn0031548	CG8852	82	-1.57821	123.2	367.88	0.00200514	-0.561917	0.0279705
FBgn0030215	CG15296	83	-2.63875	60.76	378.43	0.000100544	-0.207167	0.514508
FBgn0035400	CG11537	84	-1.96569	195.51	763.67	0.000484882	-0.2898	0.325203
FBgn0036224	Rpt4R	85	-3.64523	96.14	1202.87	0.000101374	-0.1352	0.682235
FBgn0001227	Hsp67Ba	86	-1.38962	145.55	381.34	0.00159898	-1.192	0.000106332
FBgn0015585	Acp63F	87	-1.26334	69.04	165.72	0.00732334	-3.1226	0.00253029
FBgn0002862	Mst87F	88	-6.03072	58.93	3852.83	2.35e-05	-0.06475	0.537209
FBgn0029825	CG12728	88	-1.49231	122.83	345.58	0.00137656	-0.540333	0.0481826
FBgn0261984	Ire1	90	-1.42111	238.74	639.33	0.000527062	-0.76475	0.082834
FBgn0030647	CG6324	91	-1.41248	107.33	285.71	0.000656732	-0.760333	0.0269825
FBgn0013469	klu	92	-3.24779	63.46	602.77	8.98e-05	-0.1253	0.654014
FBgn0031103	CG12679	92	-3.45757	68.81	755.93	5.23e-05	-0.109	0.799572
FBgn0036568	CG5389	92	-3.91603	91.04	1374.22	5.35e-05	-0.09725	0.686608
FBgn0034513	CG13423	95	-3.22615	90.17	843.75	5.82e-05	-0.125433	0.181172
FBgn0037551	Gie	96	-1.47744	335.33	933.75	0.000595356	-0.4832	0.0321151
FBgn0036341	Syx13	97	-1.35524	905.01	2315.38	0.000441487	-0.959	0.0203711
FBgn0030566	betaNACtes4	98	-4.08569	145.51	2470.6	2.8e-05	-0.0668333	0.949335
FBgn0020368	Vha68-1	99	-1.69411	909.3	2942.28	0.000350455	-0.279867	0.509838
FBgn0261986	RASSF8	100	-1.3871	81.78	213.89	0.00331799	-0.6105	0.0509803
FBgn0030933	CG6470	101	-3.40539	62.07	657.64	0.0001564	-0.09	0.793006
FBgn0040784	CG15323	101	-4.96368	91.77	2863.73	3.81e-05	-0.04425	0.880234
FBgn0046114	Gclm	103	-1.22589	162.8	380.8	0.00228479	-2.05097	1.25e-06
FBgn0028470	Patr-1	104	-1.61631	111.05	340.47	0.00046913	-0.3036	0.0551176
FBgn0039366	CG17198	105	-1.52255	26.51	76.17	0.000703531	-0.353	0.345133
FBgn0033258	CG8712	106	-1.34993	70.45	179.59	0.00150113	-0.6065	0.123822
FBgn0000116	Argk	107	-1.29634	9911.35	24342.7	0.00129745	-0.827833	0.0486429
FBgn0037469	Dpck	107	-1.9671	136.18	532.45	0.00029603	-0.165933	0.380495
FBgn0051445	CG31445	107	-1.25581	50.61	120.86	0.0077965	-1.106	0.0032915
FBgn0038947	sar1	110	-1.52808	2538.51	7321.1	0.000550773	-0.309933	0.241026
FBgn0019624	CoVa	111	-1.30582	6352.57	15705.1	0.000686234	-0.7007	0.0870275
FBgn0261988	Gprk2	112	-1.92301	288.87	1095.44	0.000209581	-0.1625	0.419975
FBgn0040324	Ephrin	112	-2.6347	331.09	2056.26	5e-05	-0.099	0.457173
FBgn0261881	l(2)35Be	114	-1.47003	1034.9	2866.97	0.00197821	-0.3425	0.608234
FBgn0034837	RpL22-like	115	-4.06142	148.39	2477.49	5.23e-05	-0.0274333	0.891871
FBgn0033887	CG6704	116	-1.16268	181.47	406.26	0.00222208	-2.1578	1.12e-05
FBgn0032101	CG9586	117	-1.35937	2182.18	5598.87	0.000994449	-0.460633	0.0171481
FBgn0039259	CG11781	118	-1.33145	1023.16	2574.84	0.00132151	-0.4884	0.00426827
FBgn0052654	Sec16	118	-1.84904	458.31	1651.12	0.000351823	-0.16	0.305143
FBgn0037294	CG12590	120	-2.51471	81.4	465.17	0.000214506	-0.0922	0.599865
FBgn0039112	CG10219	120	-1.40908	3212.16	8530.44	0.00146401	-0.379333	0.00891101
FBgn0035140	CG17180	122	-1.70401	1044.03	3401.5	0.000236429	-0.1775	0.0859848
FBgn0034419	CG15111	123	-1.46118	2004.04	5517.79	0.0012829	-0.315533	0.0436069
FBgn0027779	VhaSFD	124	-1.5571	2954.11	8692.83	0.000356867	-0.252767	0.294287
FBgn0033903	CG8323	125	-1.42754	367.21	987.76	0.000450758	-0.3419	0.0234313
FBgn0010226	GstS1	126	-1.20481	8032.1	18514.6	0.00238817	-1.07063	0.00229982
FBgn0020300	gk	126	-2.23026	88.49	415.23	0.00046913	-0.100233	0.671682
FBgn0039254	Nmnat	126	-2.82394	131.2	929.02	5.84e-05	-0.054	0.769453
FBgn0034839	CG13540	129	-2.94923	1236.08	9546.73	9.53e-05	-0.0508667	0.839051
FBgn0042179	CG18869	129	-1.7036	588.8	1917.8	0.000340917	-0.174	0.68751
FBgn0031544	CG17593	131	-1.3377	778.57	1967.83	0.00333061	-0.4507	0.0683756
FBgn0036441	CG13476	132	-2.96882	22.91	179.39	0.00160345	-0.0451667	0.819673
FBgn0031776	CG13993	133	-1.53415	1158.77	3356	0.000708484	-0.245033	0.115557
FBgn0046294	CG12699	133	-5.58236	168.26	8062.09	1.47e-05	0.0233333	0.879012
FBgn0032485	CG9426	135	-1.46367	378.09	1042.82	0.000351665	-0.280467	0.149724
FBgn0028852	CG15262	136	-6.07259	184.58	12422.9	1.47e-05	0.0297667	0.934997
FBgn0035959	CG4911	137	-1.57329	81.78	243.37	0.00207676	-0.2155	0.36475
FBgn0038752	CG4462	138	-1.8735	162.98	597.17	0.00021069	-0.128	0.69941
FBgn0036165	chrb	139	-1.31292	194.9	484.23	0.00108584	-0.4135	0.488207
FBgn0029942	CG2059	140	-1.71856	339.63	1117.76	0.000654332	-0.142067	0.272603
FBgn0023175	Prosalpha7	141	-1.31211	10696	26558.8	0.00203623	-0.4018	0.421944
FBgn0261573	CoRest	142	-1.67267	282.3	899.99	0.00302167	-0.154167	0.463731
FBgn0038233	HtrA2	143	-2.18284	157.72	716.11	0.000246954	-0.0629167	0.780907
FBgn0029590	CG14811	144	-3.2555	142.57	1361.56	0.000120098	0.0148333	0.907372
FBgn0034422	CG7137	145	-1.18637	1512.15	3441.33	0.00272129	-0.5752	0.0101024
FBgn0038206	twf	145	-1.26215	258.09	619.03	0.00250354	-0.39725	9.4e-05
FBgn0031620	CG11929	147	-4.055	120.41	2001.49	4.73e-05	0.0495	0.864399
FBgn0031245	CG3625	148	-1.43187	1064.4	2871.72	0.00122821	-0.2162	0.663095
FBgn0033738	CG8830	148	-1.4641	586.15	1617.14	0.000500645	-0.1834	0.211117
FBgn0039528	dsd	148	-1.2601	128.47	307.69	0.000865724	-0.3754	0.222959
FBgn0030809	CG9086	151	-1.22016	101.4	236.23	0.00122022	-0.460233	0.0271065
FBgn0032421	crok	152	-1.2347	814.86	1917.63	0.000677536	-0.428	0.103331
FBgn0031535	CG12795	153	-1.3443	28.66	72.76	0.00441244	-0.274833	0.217271
FBgn0000810	fs(1)K10	154	-2.76107	54.03	366.29	0.000383554	0.0085	0.967862
FBgn0040649	CG15461	155	-2.58231	61.11	365.98	5.84e-05	-0.0046	0.979461
FBgn0031163	CG14579	156	-1.49262	99.33	279.51	0.00113136	-0.162333	0.446938
FBgn0035141	Cypl	157	-1.31558	1182.95	2944.4	0.000698837	-0.2775	0.361754
FBgn0035438	PHGPx	158	-1.06131	5428.34	11328	0.00780362	-1.34027	0.000103531
FBgn0086758	chinmo	158	-3.72631	41.32	546.81	3.77e-05	0.0734333	0.930551
FBgn0000557	Ef1alpha100E	160	-1.25562	121.05	289.03	0.000872181	-0.342167	0.11036
FBgn0032813	CG10262	161	-2.50499	51.62	293.03	0.000130201	-0.0015	0.982445
FBgn0034577	cpa	162	-1.42401	2385.07	6399.85	0.00036709	-0.1796	0.383566
FBgn0036173	CG7394	162	-1.31136	1003.81	2491.21	0.00348562	-0.275	0.114218
FBgn0036488	CG6878	164	-1.50175	4754.75	13464.8	0.000356633	-0.142767	0.362893
FBgn0039532	Mtl	164	-2.67398	530.61	3386.27	8.42e-05	0.0226667	0.883746
FBgn0033607	CG9062	166	-1.7008	339.72	1104.38	0.000183615	-0.084	0.787243
FBgn0011207	pelo	167	-1.31027	391.04	969.74	0.00104707	-0.2708	0.103011
FBgn0035432	ZnT63C	168	-1.12473	239.82	522.95	0.00198342	-0.561267	0.00400384
FBgn0024734	PRL-1	169	-1.09551	411.46	879.25	0.00187262	-0.659433	0.00244665
FBgn0037530	CG2943	170	-1.23549	604.21	1422.67	0.00443639	-0.327833	0.702345
FBgn0037885	CG17721	170	-1.55086	1397.57	4094.75	0.000645597	-0.12	0.698509
FBgn0026630	nes	172	-1.2535	1013.36	2416.04	0.00124044	-0.310433	0.164022
FBgn0024288	Sox100B	173	-1.784	20.09	69.18	0.0022374	-0.0545	0.48623
FBgn0032503	CG16825	174	-1.99249	113.24	450.62	0.00156283	-0.025	0.881627
FBgn0038043	CG17202	174	-1.19125	1249.14	2852.42	0.0020336	-0.388833	0.0774595
FBgn0013997	Nrx-IV	176	-1.24714	863.77	2050.33	0.00159898	-0.3002	0.0901378
FBgn0261793	Trf2	176	-2.12965	427.76	1871.94	0.000130857	-0.0132	0.971664
FBgn0033087	CG3194	176	-1.7703	113.46	387.03	0.000336106	-0.0519333	0.78189
FBgn0052380	SMSr	176	-1.26493	210	504.67	0.000971053	-0.27625	0.51475
FBgn0040228	dyn-p25	180	-1.38866	1738.68	4552.46	0.000644965	-0.175417	0.334639
FBgn0029710	CG3568	181	-1.90818	40.65	152.56	0.00045487	-0.022	0.913291
FBgn0030610	CG9065	182	-1.1023	1326.23	2847.37	0.00205942	-0.514267	0.0281424
FBgn0032061	CG9314	182	-1.46577	255.82	706.59	0.000662681	-0.131333	0.384396
FBgn0032660	elfless	182	-3.04906	94.69	783.71	0.000277143	0.0844	0.575897
FBgn0015772	Nak	185	-1.75269	67.12	226.2	0.000565244	-0.0365	0.866365
FBgn0020545	kraken	185	-2.07681	1485.88	6268.5	0.000113295	-0.00391667	0.982773
FBgn0032292	CG6750	187	-1.53979	707.25	2056.34	0.000476095	-0.0905	0.882109
FBgn0031463	CG15400	188	-1.56676	115.94	343.45	0.000743919	-0.0723	0.616953
FBgn0028789	Doc1	189	-1.68889	47.56	153.32	0.00185975	-0.0483333	0.878549
FBgn0037356	CG12170	189	-1.16118	1057.47	2364.92	0.00396255	-0.358833	0.116126
FBgn0001258	ImpL3	191	-0.958774	308.6	599.82	0.00572583	-1.97853	0.0166108
FBgn0011818	oaf	192	-4.42695	173.93	3741.27	2.35e-05	0.177667	0.479965
FBgn0037090	Est-Q	192	-0.96306	81.32	158.53	0.00210856	-1.782	1.29e-05
FBgn0001230	Hsp68	194	-2.25107	1800.96	8573.23	0.000200962	0.0387333	0.955081
FBgn0028538	sec71	195	-1.69285	731.58	2365.16	0.000192081	-0.0350333	0.884105
FBgn0028375	heix	196	-2.09461	170.48	728.15	0.000130857	0.0252	0.734813
FBgn0036730	qjt	196	-3.04278	153.16	1262.16	4.96e-05	0.113	0.534603
FBgn0025549	unc-119	198	-1.26639	460.58	1107.97	0.000701421	-0.213333	0.474919
FBgn0036892	CG8798	199	-1.44941	577.25	1576.46	0.00116509	-0.108833	0.653741
FBgn0261263	scrib	199	-1.02334	93.43	189.91	0.00327935	-0.8042	0.000441809
FBgn0030411	CG2540	201	-1.24453	176.11	417.28	0.00288598	-0.2395	0.0264267
FBgn0039856	CG1774	201	-1.89	80.59	298.71	0.001617	0.0072	0.977279
FBgn0034451	CG11242	203	-1.15154	633.74	1407.85	0.00366589	-0.320467	0.181268
FBgn0051635	CG31635	204	-2.19982	78.81	362.06	0.000763046	0.0479333	0.698387
FBgn0034071	CG8405	205	-2.24671	303.93	1442.45	0.000270892	0.06225	0.80429
FBgn0040751	CG13018	205	-1.43307	1318.18	3559.35	0.000546258	-0.100667	0.660355
FBgn0036998	CG5969	207	-1.07038	1388.04	2914.87	0.00271733	-0.469867	0.0003508
FBgn0041111	lilli	208	-1.73047	122.95	407.97	0.000177182	-0.0125	0.973515
FBgn0035989	CG3967	209	-1.54075	37.78	109.93	0.000527128	-0.0493333	0.794316
FBgn0035285	CG12025	210	-1.24935	51.38	122.15	0.00146721	-0.194917	0.485299
FBgn0031684	CG8680	211	-1.2353	3050.48	7181.76	0.00071115	-0.212367	0.223163
FBgn0032671	CG7200	211	-1.73278	1045.21	3473.96	0.000325334	-0.0005	0.998218
FBgn0021800	l(2)k16918	213	-2.13331	269.16	1180.88	0.000340917	0.071	0.80655
FBgn0001991	Ca-alpha1D	214	-1.33231	101.64	255.93	0.00265341	-0.132333	0.314568
FBgn0031343	CG18131	214	-1.88031	99.85	367.61	0.000200962	0.0336	0.785426
FBgn0035178	CG13908	214	-1.65324	93.56	294.27	0.00138326	-0.0211	0.821352
FBgn0036512	CG16979	214	-1.20575	205.09	473.05	0.00244671	-0.227633	0.117315
FBgn0004574	Rop	218	-1.04552	371.88	767.6	0.00433766	-0.457867	0.00899608
FBgn0031668	CG31917	218	-0.996948	1007.73	2011.21	0.00236492	-0.629633	0.0124772
FBgn0032689	CG10413	220	-1.00279	616.17	1234.73	0.00271733	-0.5715	0.0995075
FBgn0034275	CG5002	220	-0.924654	112.6	213.75	0.00611396	-1.512	0.000216141
FBgn0036670	CG13029	220	-1.75227	172.44	580.93	0.00129018	0.0158333	0.919787
FBgn0010825	Gug	223	-1.8487	459.85	1656.24	0.000478065	0.0312	0.916196
FBgn0014906	Hydr2	224	-0.931546	363.87	694.02	0.00427233	-1.22057	1.86e-06
FBgn0029006	lack	224	-2.25668	736.51	3519.71	9.51e-05	0.09975	0.588919
FBgn0039585	CG1894	226	-2.20667	512.14	2364.09	0.000605773	0.0922333	0.49125
FBgn0038376	Hmt-1	227	-1.17976	1179.26	2671.49	0.00162288	-0.2394	0.325075
FBgn0004868	Gdi	228	-1.55328	12094.7	35496	0.000459979	-0.0236	0.957053
FBgn0004237	Hrb87F	229	-1.50667	2194.49	6235.74	0.000599679	-0.0293	0.887586
FBgn0037199	CG11137	229	-1.3554	3474.72	8890.68	0.00112652	-0.0966	0.403692
FBgn0262598	mtsh	231	-3.39112	124.95	1310.85	2.86e-05	0.20445	0.196728
FBgn0036271	Pbgs	232	-1.08521	256.28	543.75	0.00334022	-0.28375	0.0451927
FBgn0034791	CG3501	233	-1.03925	2014.46	4140.03	0.00271929	-0.359833	0.0169317
FBgn0028487	f-cup	234	-2.69314	163.81	1059.4	0.000187837	0.186067	0.515655
FBgn0035827	Srp9	234	-1.13654	277.87	610.9	0.00326372	-0.218233	0.106678
FBgn0033883	CG16935	236	-1.25009	1795.92	4271.71	0.00101328	-0.132583	0.238798
FBgn0035772	Sh3beta	237	-1.04257	499.39	1028.7	0.00367208	-0.329767	0.169542
FBgn0028648	mRpL50	238	-1.26038	1885.39	4516.63	0.000686366	-0.1225	0.522705
FBgn0034763	RYBP	238	-1.62979	520.64	1611.2	0.00063303	0.0248	0.922293
FBgn0051108	CG31108	238	-1.52561	782.76	2253.62	0.000644965	-0.0022	0.98728
FBgn0036685	CG6664	241	-1.6817	1087.7	3489.4	0.000595356	0.0389333	0.667681
FBgn0026318	Traf6	242	-1.45171	105.49	288.56	0.000427974	-0.0256	0.939879
FBgn0032934	CG8679	242	-1.4092	295.67	785.26	0.001316	-0.043	0.854802
FBgn0033226	CG1882	242	-0.947594	1745.34	3366.16	0.00529016	-0.562333	0.00236828
FBgn0000339	cni	245	-0.995424	1349.75	2690.95	0.00818704	-0.439433	0.00554075
FBgn0011016	SsRbeta	246	-1.26001	7308.66	17504	0.00144836	-0.115167	0.717985
FBgn0031717	Oscillin	247	-1.12211	158.63	345.28	0.00574475	-0.210033	0.209139
FBgn0036804	Sgf11	248	-1.09493	327.43	699.41	0.00155229	-0.243833	0.0245507
FBgn0039792	CG2267	248	-1.08868	68.33	145.32	0.00619918	-0.253	0.281905
FBgn0034221	CG10764	250	-1.64608	42.33	132.48	0.000386749	0.038	0.880234
FBgn0031622	CG3251	251	-3.23368	62.41	587.03	5.21e-05	0.2388	0.364791
FBgn0035603	CG10635	252	-0.996118	343.52	685.2	0.00486128	-0.379333	0.0390506
FBgn0028894	CG5869	253	-0.942993	663.63	1275.84	0.00395299	-0.491133	0.0932055
FBgn0051232	koko	253	-1.07709	857.11	1808.31	0.00355997	-0.2588	0.491259
FBgn0053547	Rim	255	-0.859968	55.25	100.27	0.00539124	-1.5278	0.0401979
FBgn0003371	sgg	256	-1.17069	53.83	121.18	0.00236294	-0.158533	0.39599
FBgn0037734	trbd	256	-1.40505	303.25	803.09	0.000685901	-0.0283333	0.922138
FBgn0039280	Mocs2	256	-1.03534	386.03	791.2	0.001617	-0.295833	0.0815208
FBgn0000115	Arf72A	259	-0.920516	1950.72	3692.3	0.00895166	-0.578667	0.0352295
FBgn0032729	CG10639	259	-0.896297	832.41	1549.34	0.00590051	-0.9283	7.21e-05
FBgn0027554	CG8042	261	-1.37858	1752.77	4557.41	0.000933553	-0.0340333	0.920512
FBgn0036505	CG7945	262	-1.82191	129.63	458.3	0.000614197	0.128067	0.411319
FBgn0036787	CG4306	262	-0.942536	191.74	368.5	0.00565587	-0.461	0.313845
FBgn0011361	mtacp1	264	-1.00001	795.85	1591.7	0.00428112	-0.325067	0.125975
FBgn0035825	CG8111	264	-1.05258	3538.82	7340.34	0.00263876	-0.2535	0.256458
FBgn0262573	orb2	264	-2.26084	59.89	287.03	0.000107365	0.197	0.616953
FBgn0039830	CG1746	264	-1.12009	270.22	587.36	0.0020124	-0.170567	0.669536
FBgn0033166	Eaf	268	-1.38608	90.66	236.95	0.00346776	-0.026	0.929933
FBgn0031379	CG7289	269	-1.04082	496.36	1021.21	0.00389094	-0.2685	0.0263713
FBgn0031992	CG8498	270	-0.866385	241.91	441.03	0.00937051	-1.07923	8.93e-05
FBgn0035860	eIF4E-3	271	-5.32637	663.26	26612.1	1.63e-05	0.3801	0.0394882
FBgn0036255	Atg12	272	-1.07158	414.29	870.73	0.00419883	-0.226	0.317989
FBgn0032884	Pomp	273	-0.959214	5850.99	11375.8	0.0051753	-0.387633	0.0310544
FBgn0031231	mRpL10	274	-1.079	1612.69	3406.92	0.00318135	-0.1852	0.334256
FBgn0003447	sn	275	-1.16674	551.9	1239.05	0.00172068	-0.123533	0.637793
FBgn0024814	Clc	276	-1.07051	4618.22	9699.08	0.00655191	-0.189267	0.235201
FBgn0035692	CG13298	276	-0.926104	3364.51	6393.02	0.00556158	-0.428733	0.0925769
FBgn0019662	qm	278	-1.23016	479.18	1124.12	0.00362671	-0.0766667	0.77738
FBgn0035148	CG3402	278	-1.0082	449.96	905.04	0.00177667	-0.270267	0.0796719
FBgn0037602	CG8021	280	-1.03845	135.51	278.34	0.00556158	-0.2315	0.0184649
FBgn0015025	CkIIalpha-i1	281	-1.15723	316.91	706.79	0.00341435	-0.1165	0.674588
FBgn0015575	alpha-Est7	281	-1.44614	131.61	358.62	0.00215892	0.0322	0.882515
FBgn0015622	Cnx99A	281	-0.989228	5693.88	11303.1	0.00317014	-0.278667	0.048187
FBgn0031247	CG11562	281	-1.22378	694.78	1622.71	0.00161984	-0.0724	0.646835
FBgn0035120	wac	285	-1.08661	805.01	1709.64	0.00379986	-0.1681	0.248237
FBgn0039875	sip3	285	-1.52407	1251.94	3600.59	0.000470738	0.0826667	0.674283
FBgn0261394	Pros29	287	-1.19383	5277.95	12073.8	0.00274362	-0.0949	0.744884
FBgn0038224	CG3321	287	-0.861371	10947.8	19889.6	0.00539697	-0.7257	0.0184877
FBgn0003074	Pgi	289	-1.0003	1018.8	2038.04	0.00511149	-0.267433	0.169018
FBgn0031772	CG13994	290	-1.22916	1256.66	2946	0.0027387	-0.0612	0.816685
FBgn0034245	CG14482	290	-0.839104	624.71	1117.56	0.0056458	-0.963667	0.00565367
FBgn0037710	CG9393	290	-1.199	357.66	821.12	0.00489285	-0.0808	0.770454
FBgn0005694	Aef1	293	-1.67032	426.26	1356.73	0.000240328	0.138667	0.466747
FBgn0033377	Pmm45A	294	-0.901178	561.51	1048.67	0.0084134	-0.464267	0.00498666
FBgn0014877	Roe1	295	-0.934165	9930.65	18975.3	0.0036646	-0.3334	0.0297381
FBgn0036763	CG7441	296	-1.31964	473.7	1182.37	0.000621042	-0.0117	0.954841
FBgn0031119	CG1812	297	-1.66667	554.5	1760.44	0.000294992	0.1463	0.614785
FBgn0250746	Prosbeta7	297	-1.31132	11201.1	27797.5	0.000715211	-0.0141333	0.945971
FBgn0040534	CG11985	297	-0.850143	1444.15	2603.34	0.00370119	-0.651167	0.0138302
FBgn0037875	CG6672	300	-1.19219	619.64	1415.87	0.00156874	-0.0671333	0.735079
FBgn0030671	CG8134	301	-0.882697	655.23	1208.13	0.00431898	-0.480767	0.00133251
FBgn0035519	CG1309	301	-1.0448	2308.38	4762.37	0.00341435	-0.171733	0.365878
FBgn0038446	CG14903	301	-0.967083	1109.25	2168.46	0.0054809	-0.2771	0.190735
FBgn0004915	TfIIB	304	-1.23547	1898.58	4470.37	0.00257302	-0.0401667	0.875787
FBgn0020414	Idgf3	304	-0.775784	691.84	1184.51	0.00780362	-1.6481	1.93e-05
FBgn0031296	CG4415	306	-4.33522	90.4	1824.69	9.91e-05	0.5067	0.0510576
FBgn0039066	EloA	306	-1.66616	649.89	2062.54	0.000233215	0.1574	0.129437
FBgn0040286	SC35	306	-1.48971	12629.4	35467.5	0.000754879	0.100033	0.520091
FBgn0013953	Esp	309	-3.65937	54.97	694.58	0.00016734	0.416833	0.084406
FBgn0030731	CG3415	310	-1.05664	858.86	1786.5	0.0024393	-0.157333	0.737281
FBgn0030512	CG9940	311	-1.39985	63.38	167.24	0.00964868	0.0516667	0.690481
FBgn0250904	CG34434	312	-4.60901	57.32	1398.73	2.35e-05	0.646	0.0124888
FBgn0039252	CG11771	313	-1.00413	704.05	1412.14	0.00503179	-0.175533	0.406062
FBgn0015828	TfIIEalpha	314	-1.47563	226.82	630.81	0.00104464	0.120533	0.65172
FBgn0031817	CG9531	315	-2.48846	594.61	3336.84	0.000125566	0.3432	0.0687976
FBgn0037492	CG10050	316	-0.999957	177.27	354.53	0.00486091	-0.177367	0.214592
FBgn0036580	PDCD-5	317	-1.10946	3886.11	8384.84	0.00121714	-0.0861333	0.742373
FBgn0046704	Liprin-alpha	317	-1.65747	87.84	277.1	0.000618483	0.1833	0.237607
FBgn0032812	Hakai	319	-1.20537	634.31	1462.69	0.00219	-0.0295	0.867227
FBgn0036564	Taspase1	320	-1.13791	110.2	242.52	0.00939258	-0.06175	0.747711
FBgn0029986	CG15332	321	-1.35082	68.9	175.73	0.00505058	0.0555	0.802195
FBgn0262512	Vha14-1	322	-0.779837	7239.86	12430.4	0.00800285	-0.988767	0.000433002
FBgn0261239	Hr39	323	-1.57283	481.05	1431.05	0.000808555	0.182	0.274031
FBgn0010397	LamC	323	-0.802418	2889.19	5038.81	0.00830134	-0.648333	0.0702346
FBgn0037880	CG17726	325	-1.25498	489.89	1169.19	0.00394313	0.0015	0.992048
FBgn0039160	CG5510	325	-0.833601	165.48	294.9	0.00906309	-0.552867	0.0394186
FBgn0044871	Gos28	327	-1.03721	893.45	1833.58	0.00438542	-0.135417	0.348712
FBgn0001169	H	328	-2.16623	190.14	853.42	0.000139419	0.319867	0.0667544
FBgn0031601	Dim1	328	-1.07858	2580.03	5448.92	0.00353551	-0.0997	0.418904
FBgn0031896	CG4502	330	-1.13421	7356.98	16148.4	0.00311872	-0.0525	0.751652
FBgn0037915	CG6790	331	-1.21564	118.57	275.38	0.00369473	-0.01375	0.951006
FBgn0036846	MESR6	332	-0.979228	989.53	1950.76	0.00314454	-0.175	0.0517606
FBgn0259195	CG42299	332	-3.42587	109.65	1178.41	8.35e-05	0.601333	0.0154836
FBgn0027329	Tcp-1zeta	334	-0.750015	21315	35847.7	0.00690098	-1.05537	0.224929
FBgn0085436	Not1	334	-2.89691	215.76	1607.01	0.000166818	0.4472	0.118958
FBgn0034940	CG16787	334	-1.50538	57.78	164.03	0.00601952	0.167667	0.221697
FBgn0037535	CG14463	334	-1.37931	1136.23	2955.82	0.000698551	0.094	0.441581
FBgn0032646	CG6412	338	-1.41437	70.92	189.03	0.00696161	0.1185	0.807708
FBgn0026566	CG1307	339	-1.45449	4701.56	12885	0.000362638	0.1474	0.226824
FBgn0033716	Den1	340	-1.02181	2041	4144.17	0.00550966	-0.13475	0.7276
FBgn0045063	fdl	340	-1.62606	322.83	996.47	0.000651551	0.2065	0.209139
FBgn0023479	Tequila	342	-1.73376	87.1	289.69	0.000295502	0.255833	0.05449
FBgn0031985	CG8683	343	-0.752113	366.05	616.52	0.00772369	-0.954	0.000175651
FBgn0036032	CG16711	344	-1.79091	318.42	1101.83	0.000481716	0.2775	0.0597521
FBgn0015320	UbcD2	345	-1.09736	1575.62	3371.24	0.00130171	-0.0557	0.79313
FBgn0028683	spt4	346	-1.39884	527.42	1390.76	0.000867341	0.1296	0.721099
FBgn0028429	I-2	347	-1.12931	2142.88	4687.64	0.00421981	-0.0331333	0.93457
FBgn0035142	hipk	348	-2.40907	210.46	1117.81	5.42e-05	0.417167	0.585791
FBgn0029121	Sras	349	-0.907724	652.27	1223.72	0.00435892	-0.249367	0.118447
FBgn0031483	CG9641	349	-1.80056	141.86	494.16	0.00236492	0.2954	0.0676656
FBgn0038012	CG10013	349	-1.4682	722.81	1999.84	0.000566955	0.179433	0.290409
FBgn0032191	CG5734	352	-1.07347	1139.31	2397.67	0.00343312	-0.0659167	0.869842
FBgn0036662	CG9706	352	-0.892044	217.51	403.66	0.00924435	-0.271333	0.0655088
FBgn0011474	pr-set7	354	-2.07683	61.8	260.74	0.000252379	0.373433	0.294625
FBgn0037473	CG10068	355	-1.14298	471.35	1040.92	0.0018802	-0.0167	0.958443
FBgn0027497	Madm	356	-1.42441	266.52	715.36	0.00135525	0.1652	0.530304
FBgn0250820	CG5802	357	-0.815335	93.25	164.1	0.00689213	-0.4115	0.0118484
FBgn0016691	Oscp	358	-0.989013	13177.7	26155.4	0.00288005	-0.125867	0.773976
FBgn0003053	peb	359	-2.77203	269.26	1839.26	6.03e-05	0.6695	0.0130603
FBgn0022085	ssp4	360	-1.83007	340.47	1210.57	0.000252286	0.3535	0.0948149
FBgn0013987	MAPk-Ak2	361	-0.811872	714.5	1254.29	0.00429935	-0.378967	0.118236
FBgn0038428	CG14894	362	-1.19487	6084.28	13928.3	0.00167848	0.0298667	0.861954
FBgn0000346	comt	363	-1.59469	577.52	1744.27	0.000372986	0.276067	0.20635
FBgn0023212	Elongin-B	364	-1.15893	5043.23	11261.2	0.00362346	0.0205	0.939079
FBgn0000464	Lar	365	-2.21853	182.12	847.61	7.29e-05	0.526917	0.0271868
FBgn0003744	trc	365	-0.767997	270.63	460.85	0.00960984	-0.451	0.355826
FBgn0033349	CG8243	367	-1.47097	1627.78	4512.35	0.000351331	0.223917	0.407893
FBgn0038589	CG18598	368	-1.08935	72.45	154.15	0.00789717	-0.02	0.965665
FBgn0051224	CG31224	368	-1.52022	795.8	2282.64	0.000318931	0.252033	0.0881714
FBgn0033460	sec24	370	-1.33091	342.92	862.65	0.000476177	0.1555	0.605721
FBgn0051678	CG31678	370	-1.32569	689.32	1727.81	0.00052108	0.1545	0.896953
FBgn0004390	Gap1	372	-1.28923	120.27	293.95	0.0022374	0.131733	0.446598
FBgn0038463	CG3534	372	-1.21376	583.81	1354.1	0.00214738	0.0799	0.639202
FBgn0033005	CG3107	374	-0.797604	2281.95	3966.51	0.006095	-0.325533	0.155614
FBgn0032407	CG5325	375	-0.842892	1450.47	2601.62	0.00512087	-0.264067	0.273532
FBgn0037842	CG6567	376	-0.92211	1315.83	2493.35	0.00939737	-0.136167	0.389604
FBgn0040237	bor	376	-1.30922	473.95	1174.48	0.00798358	0.156833	0.536681
FBgn0037949	CG17360	378	-1.11131	300.09	648.33	0.00155097	0.0221667	0.956926
FBgn0028402	Sin	379	-0.916608	80.31	151.59	0.00296717	-0.149833	0.682085
FBgn0011224	heph	380	-2.10653	2150.31	9260.4	0.000261396	0.7101	0.398995
FBgn0030660	CG8097	381	-1.92785	3602.9	13708.5	0.000329907	0.565	0.0257123
FBgn0035145	MED14	381	-1.15555	141.75	315.77	0.00102052	0.0627	0.773663
FBgn0038049	CG5844	383	-1.28607	3176.4	7746.03	0.00218572	0.161433	0.506518
FBgn0010352	Nc73EF	384	-0.90214	1370.23	2560.74	0.00348562	-0.1405	0.634003
FBgn0030244	CG2157	384	-0.89071	177.92	329.88	0.00374167	-0.1595	0.554544
FBgn0035906	CG6673	384	-0.787088	7100.62	12252.8	0.0076496	-0.286233	0.129612
FBgn0032781	CG9987	387	-1.09584	1766.6	3775.9	0.00230061	0.0277333	0.896953
FBgn0037374	jagn	388	-1.43202	762.27	2056.78	0.00124044	0.262433	0.155095
FBgn0010350	CdsA	389	-0.703452	467.86	761.86	0.00818368	-0.423433	0.0379704
FBgn0031142	r-cup	389	-1.9671	67.79	265.03	0.000166818	0.707	0.158858
FBgn0037109	MED1	389	-0.930329	392.76	748.49	0.00469447	-0.0961667	0.600816
FBgn0040985	CG6115	392	-0.825766	1178.94	2089.65	0.00937051	-0.2429	0.199314
FBgn0035532	CG15014	393	-1.70269	1841.66	5994.73	0.000197054	0.444133	0.0997169
FBgn0037944	CG6923	393	-1.35762	928.31	2378.91	0.00239659	0.2285	0.14054
FBgn0002645	Map205	395	-1.20699	430.08	992.86	0.00301989	0.137083	0.52272
FBgn0035195	Sac1	395	-0.973697	2946.21	5785.96	0.00213365	-0.0526667	0.698253
FBgn0020764	Alas	397	-0.952209	2289.69	4430.17	0.00236207	-0.0658	0.662074
FBgn0037084	Syx6	397	-1.09195	296.02	631.01	0.00938559	0.0373333	0.879012
FBgn0004811	fs(2)ltoPP43	399	-1.67671	368.83	1179.14	0.0010339	0.4221	0.0577021
FBgn0028507	CG3793	399	-1.2646	2595.57	6236.17	0.000691654	0.182167	0.315546
FBgn0038223	CG8538	401	-1.78758	76.72	264.86	0.0035279	0.5863	0.0864077
FBgn0020647	KrT95D	402	-0.876951	386.87	710.49	0.00507321	-0.140167	0.432129
FBgn0011787	mRpL12	403	-0.914342	8577.93	16166.9	0.00679319	-0.103567	0.850815
FBgn0026479	Drp1	404	-1.19958	699.48	1606.52	0.00264817	0.141533	0.263286
FBgn0033185	CG1603	405	-1.22475	203.41	475.4	0.00159477	0.1605	0.471151
FBgn0039635	CG11876	406	-0.905113	1686.58	3158.45	0.00509806	-0.1056	0.585184
FBgn0050007	CG30007	407	-0.801385	578.8	1008.72	0.00724998	-0.226667	0.213263
FBgn0004903	Rb97D	408	-1.27843	47.75	115.83	0.00512632	0.205167	0.346677
FBgn0051998	CG31998	409	-1.3433	154.79	392.76	0.00885389	0.252	0.375894
FBgn0037512	CG2616	410	-0.854214	165.16	298.57	0.00506588	-0.151	0.930551
FBgn0039271	CG11839	410	-1.39138	673.82	1767.64	0.000932727	0.279133	0.0482533
FBgn0034877	levy	412	-0.973236	17991	35320.7	0.00317364	-0.0307667	0.891871
FBgn0015520	nonA-l	413	-1.39405	853.24	2242.44	0.00119798	0.290533	0.263286
FBgn0011802	Gem3	414	-1.11676	1167.27	2531.32	0.00175248	0.1062	0.49384
FBgn0020767	Spred	414	-1.09742	774.11	1656.37	0.00211065	0.0852333	0.609099
FBgn0022344	CG10340	416	-1.02656	3409.12	6944.91	0.00528389	0.0174	0.948315
FBgn0034576	CG9350	416	-0.721738	5533.11	9125.02	0.00870138	-0.280467	0.111447
FBgn0001091	Gapdh1	418	-0.898621	6913.04	12887.9	0.00548833	-0.0949667	0.761717
FBgn0016700	Rab1	419	-0.855101	6982.3	12630.2	0.00632609	-0.132367	0.56697
FBgn0034853	CG13550	419	-1.08182	203.22	430.15	0.00434944	0.0798	0.175936
FBgn0002174	l(2)tid	421	-0.943965	921.09	1772	0.00801702	-0.034	0.865876
FBgn0010280	Taf4	421	-1.68698	734.87	2366.14	0.000989206	0.619933	0.045132
FBgn0031871	CG10158	423	-1.22131	623.61	1453.99	0.00357166	0.196933	0.125868
FBgn0035375	pgant6	424	-1.19107	1242.37	2836.59	0.00198433	0.178033	0.0694877
FBgn0086779	step	425	-1.48277	104.87	293.09	0.00188375	0.40875	0.126536
FBgn0015372	chrw	426	-0.86165	2094.19	3805.38	0.00861901	-0.106433	0.7745
FBgn0039558	CG4980	426	-0.9189	2210.51	4179.35	0.00710761	-0.0512	0.895538
FBgn0031682	CG5828	428	-0.855866	1030.21	1864.53	0.00346227	-0.109417	0.559125
FBgn0016070	smg	429	-1.58134	164.81	493.18	0.000414743	0.606167	0.011627
FBgn0037637	CG9836	430	-0.813683	3299.69	5799.84	0.00539293	-0.157933	0.415454
FBgn0033673	CG8298	431	-1.55845	226.51	667.15	0.000446129	0.585333	0.0345083
FBgn0004855	RpII15	432	-0.964889	1052.94	2055.25	0.00285594	-0.00663333	0.97807
FBgn0035461	ntc	432	-0.848893	936.32	1686.43	0.00701817	-0.112933	0.52829
FBgn0001280	janA	434	-0.858587	4545.75	8242.65	0.00591928	-0.0999	0.471151
FBgn0031708	CG7382	434	-0.802223	4126.63	7195.96	0.0056139	-0.15855	0.393872
FBgn0033925	CG8617	436	-1.31855	651.89	1625.91	0.000985183	0.296433	0.285556
FBgn0026738	CG7857	437	-1.26805	679.44	1636.32	0.00113285	0.267133	0.213987
FBgn0030883	CG7772	437	-0.977637	1703.31	3354.22	0.00821337	0.0098	0.978534
FBgn0033187	CG2144	437	-0.793436	2312.52	4008.05	0.00712153	-0.159167	0.123822
FBgn0011205	fbl	440	-0.91746	1064.19	2010.02	0.00424994	-0.0365	0.634117
FBgn0027360	Tim10	441	-0.92657	10607.8	20162.8	0.00403675	-0.0172	0.934307
FBgn0032938	CG8671	442	-1.16782	35.72	80.25	0.00688199	0.198667	0.267117
FBgn0015562	veg	443	-0.699254	449.31	729.52	0.00932591	-0.23455	0.156927
FBgn0250814	CG4169	443	-1.56152	2179.13	6431.99	0.000857802	0.822533	0.079485
FBgn0036928	Tom20	445	-1.04698	4823.79	9966.92	0.00167255	0.106067	0.532559
FBgn0030502	tth	446	-0.877552	1063.71	1954.31	0.00590051	-0.0573333	0.6696
FBgn0037581	CG7352	446	-0.998219	123.39	246.48	0.0058785	0.0463333	0.834721
FBgn0259176	bun	448	-1.37415	384.37	996.35	0.00951117	0.374033	0.237607
FBgn0026250	eIF-1A	448	-0.760271	7422.74	12572.7	0.00730529	-0.1703	0.448823
FBgn0039920	CG11360	450	-1.02626	32.99	67.2	0.00590546	0.0834	0.722712
FBgn0036286	CG10616	451	-1.44186	775.51	2106.83	0.000666403	0.471333	0.0119659
FBgn0262743	Fs(2)Ket	452	-0.750484	483.03	812.64	0.00918921	-0.171267	0.694782
FBgn0032285	CG17108	453	-1.17271	78.31	176.53	0.00864622	0.2154	0.683409
FBgn0033092	CG9422	453	-1.10408	1363.81	2931.65	0.00125245	0.178067	0.361262
FBgn0031683	CG4230	455	-1.42546	41.89	112.52	0.00280775	0.4647	0.071568
FBgn0035318	CG9018	455	-1.03943	493.85	1015.06	0.00156874	0.109833	0.58844
FBgn0002891	mus205	457	-1.44577	754.12	2054.3	0.000470625	0.533333	0.0681946
FBgn0001977	l(2)35Bg	458	-1.00895	209.14	420.88	0.00450288	0.0945333	0.678678
FBgn0004066	Pros28.1	458	-1.07422	5932.53	12491.5	0.0020352	0.158867	0.484119
FBgn0260794	CG42574	460	-1.29839	761.97	1874.09	0.00511578	0.363767	0.0108519
FBgn0002775	msl-3	461	-1.31381	326.4	811.42	0.00161076	0.384	0.216356
FBgn0039240	CG3744	462	-1.33908	168.33	425.85	0.00447305	0.408667	0.342504
FBgn0052708	CG32708	462	-1.10285	1574.46	3381.61	0.00126994	0.1979	0.328991
FBgn0035878	CG7182	464	-0.867164	3541.77	6460.46	0.00412302	-0.0380667	0.834243
FBgn0033718	ana3	465	-0.78304	953.44	1640.63	0.00534081	-0.1205	0.780478
FBgn0033734	CG8520	465	-1.00178	380.28	761.51	0.00589169	0.1022	0.624473
FBgn0020497	emb	467	-1.1983	1325.53	3041.68	0.00101453	0.2753	0.638203
FBgn0035002	CG3419	468	-0.895211	107.65	200.21	0.00470154	-0.0148333	0.842587
FBgn0036057	CG14164	468	-0.819813	274.47	484.49	0.00556158	-0.0843333	0.794889
FBgn0012058	Cdc27	470	-1.29091	1046.94	2561.68	0.00191796	0.3781	0.103121
FBgn0026400	Noa36	470	-1.12851	2413	5275.6	0.00250756	0.2224	0.116655
FBgn0031309	Tfb4	470	-0.987922	1273.17	2525.11	0.00376486	0.08955	0.53637
FBgn0033233	Kdm4A	473	-1.23599	1029.23	2424.28	0.0014384	0.3277	0.318359
FBgn0027599	CG2790	474	-0.827579	179.35	318.3	0.00650664	-0.0720833	0.812059
FBgn0027607	CG8230	475	-0.965343	301.24	588.17	0.00327892	0.078	0.744058
FBgn0013334	Sap47	476	-1.29037	1346.11	3292.47	0.000670582	0.386167	0.123274
FBgn0033891	CG8067	477	-1.29412	397.67	975.2	0.00382487	0.38925	0.0577384
FBgn0033961	CG12859	477	-0.835321	3856.75	6881.43	0.00435744	-0.0571667	0.733733
FBgn0038234	mRpL11	477	-0.962696	1149.56	2240.44	0.00318135	0.0748	0.494271
FBgn0039634	CG11874	480	-0.994859	476.88	950.36	0.0045491	0.1105	0.402318
FBgn0010339	128up	481	-0.92591	2551.9	4848.31	0.00454525	0.0400333	0.820541
FBgn0003943	Ubi-p63E	482	-1.28792	3795.36	9267.35	0.0015807	0.391633	0.362893
FBgn0038168	omd	482	-1.16286	1230.51	2755.12	0.00111944	0.277	0.269311
FBgn0039140	Miro	482	-0.86677	460	838.85	0.00885389	-0.02	0.9516
FBgn0000259	CkIIbeta	485	-0.996828	1108.34	2211.82	0.00986568	0.126033	0.56598
FBgn0039251	Trf4-2	486	-1.10428	271.72	584.17	0.00213397	0.241167	0.244062
FBgn0033179	p47	487	-1.37428	6504.7	16862.7	0.000472375	0.612	0.0222298
FBgn0035805	CG7506	488	-0.893938	1083.8	2013.96	0.00574132	0.0148	0.949816
FBgn0037890	CG17734	489	-0.785112	55.64	95.88	0.00888931	-0.0787667	0.713705
FBgn0033686	Hen1	490	-1.17294	1030.57	2323.63	0.00569315	0.297167	0.0815208
FBgn0004875	enc	491	-1.38881	1342.45	3515.38	0.00123651	0.7835	0.0506531
FBgn0031574	CG3964	491	-0.923944	185.16	351.31	0.00413645	0.06025	0.737281
FBgn0010741	l(3)01239	493	-0.737848	4888.2	8151.98	0.00940715	-0.114767	0.761304
FBgn0037378	CG2046	493	-1.10268	931.41	2000.23	0.0022364	0.2459	0.246241
FBgn0037881	CG10703	495	-1.14215	815.69	1800.31	0.00321207	0.27825	0.0589622
FBgn0031434	CG3227	496	-0.890074	689.95	1278.66	0.00431461	0.0192	0.954877
FBgn0000426	SmF	497	-1.03974	7662.82	15753.7	0.00276686	0.186733	0.248698
FBgn0037718	P58IPK	498	-0.697952	3942.38	6395.33	0.00937051	-0.129167	0.611917
FBgn0043458	CG12084	498	-0.757432	95.41	161.28	0.00710761	-0.0919	0.653215
FBgn0261823	Asx	500	-1.09921	234.26	501.88	0.00159187	0.2638	0.142262
FBgn0038903	RpI12	501	-0.881123	932.65	1717.77	0.00323466	0.0229333	0.930551
FBgn0015282	Pros26.4	502	-0.923351	4898.2	9289.51	0.00308249	0.085	0.754412
FBgn0025777	homer	502	-0.916356	122.17	230.58	0.00302588	0.066	0.590108
FBgn0027498	CG2061	504	-1.18369	915.52	2079.67	0.00162334	0.362	0.142262
FBgn0039907	lgs	504	-1.02572	1722.22	3506.41	0.00237179	0.196	0.103631
FBgn0032847	Taf13	506	-0.782647	1768.07	3041.58	0.00793956	-0.0548	0.781043
FBgn0034418	CG15118	506	-0.924045	2196.03	4166.81	0.00273715	0.0929	0.720756
FBgn0037245	growl	508	-1.12977	1277.63	2795.76	0.00963525	0.310733	0.212112
FBgn0003978	vls	509	-0.78703	1722.53	2972.26	0.00772369	-0.0463333	0.81449
FBgn0036314	CG10754	510	-0.988196	5282.44	10478.8	0.00370119	0.176967	0.656107
FBgn0039234	nct	511	-0.980077	465.6	918.42	0.00345501	0.171633	0.427894
FBgn0046222	CG1109	512	-1.04446	1034.72	2134.21	0.0083969	0.236667	0.268703
FBgn0017414	cag	513	-0.91043	701.19	1317.97	0.00568157	0.0899333	0.431605
FBgn0038617	CG12333	514	-1.0313	1283	2622.27	0.00203456	0.237233	0.202669
FBgn0031851	CG11188	515	-1.10853	1416.55	3054.44	0.0022699	0.348667	0.122393
FBgn0017549	Ric	516	-1.14717	80.13	177.46	0.00262728	0.386433	0.1214
FBgn0039379	CG5886	517	-0.987863	464.92	922.05	0.00221774	0.200967	0.263286
FBgn0005355	Su(fu)	518	-0.851518	516.31	931.63	0.00457987	0.0415333	0.541503
FBgn0022943	Cbp20	519	-1.05755	3240.69	6745.14	0.00301374	0.280467	0.224929
FBgn0033351	CG8235	519	-1.03209	2377.23	4861.39	0.00291208	0.2525	0.215799
FBgn0036249	CG11560	519	-0.873774	1274.74	2335.89	0.00355997	0.0816667	0.819673
FBgn0034570	CG10543	522	-1.09283	129.91	277.09	0.0018566	0.342667	0.355745
FBgn0033669	CG8979	523	-0.93583	635.1	1214.94	0.00938559	0.1734	0.348193
FBgn0086785	Vps36	523	-1.00274	853.24	1709.73	0.00374551	0.234833	0.369795
FBgn0261112	APP-BP1	525	-1.1179	150.1	325.76	0.00591517	0.380667	0.0105433
FBgn0035323	CG13807	526	-1.05193	1948.58	4039.99	0.00199033	0.2875	0.207507
FBgn0261479	nero	527	-1.05881	1968.55	4100.92	0.00909545	0.311	0.246853
FBgn0037102	CG7172	527	-0.96821	694.42	1358.56	0.00818704	0.2054	0.212112
FBgn0015283	Pros54	529	-1.0699	6185.12	12984.3	0.00348616	0.344167	0.0265974
FBgn0037241	CG14646	529	-1.17974	725.82	1644.25	0.00500474	0.569433	0.016824
FBgn0039269	veli	531	-0.911392	3045.84	5728.79	0.00380706	0.158867	0.519
FBgn0033235	CG8728	532	-0.873036	4087.46	7486.23	0.00577203	0.1146	0.6696
FBgn0032193	CG5727	533	-0.859781	586.47	1064.31	0.00764763	0.109033	0.643719
FBgn0032597	CG17904	534	-1.1032	149.41	320.97	0.00324243	0.4263	0.0767789
FBgn0038950	CG5382	534	-0.740204	276.95	462.62	0.00963266	-0.0151333	0.967862
FBgn0032487	Ski6	536	-0.79341	975.03	1689.89	0.00694604	0.0369167	0.665015
FBgn0039923	MED26	536	-1.01776	829.8	1680.15	0.00315478	0.2946	0.117874
FBgn0002787	Mov34	538	-0.804294	1052.77	1838.44	0.00657049	0.045	0.861954
FBgn0024909	Taf7	539	-0.752493	949.31	1599.3	0.00807962	0.00241667	0.990783
FBgn0038862	Ubpy	539	-0.734421	461.65	768.06	0.00979823	-0.0131667	0.967816
FBgn0261014	TER94	541	-0.928991	19958.4	37999.7	0.00506588	0.211433	0.0830156
FBgn0035181	CG9205	542	-1.04087	300.4	618.07	0.00207004	0.355733	0.229581
FBgn0037644	CG11964	543	-0.920852	838.54	1587.56	0.00264817	0.1988	0.304066
FBgn0034180	CG15609	544	-0.74768	500.5	840.38	0.00591629	0.0021	0.992511
FBgn0039735	CG7911	545	-0.699231	10767	17481.8	0.00919908	-0.0189667	0.914043
FBgn0261396	Rpn3	546	-0.967277	4333.01	8471.66	0.00241334	0.266867	0.238592
FBgn0039766	CG15536	547	-0.839339	806.5	1443.01	0.00471392	0.1181	0.423055
FBgn0036516	CG7656	548	-0.845461	520.92	936	0.00849354	0.126417	0.596051
FBgn0037359	MED27	549	-0.89511	71.01	132.06	0.00700923	0.184167	0.214592
FBgn0037442	CG10277	550	-0.871	966.85	1768.3	0.00626583	0.161533	0.548108
FBgn0032935	CG8678	551	-0.84978	432.94	780.25	0.00748972	0.141167	0.363981
FBgn0037182	CG6838	551	-0.916735	918.44	1733.87	0.00351813	0.2115	0.101092
FBgn0026170	smt3	553	-0.8276	7784.38	13815.2	0.00493966	0.111133	0.505084
FBgn0028692	Rpn2	553	-1.02339	4959.66	10081.5	0.00323747	0.3684	0.0293636
FBgn0001233	Hsp83	555	-1.08693	36113.6	76713	0.00218576	0.531	0.118967
FBgn0032172	CG5850	555	-0.740513	1071.83	1790.78	0.00929605	0.02925	0.846611
FBgn0029819	CG3016	557	-0.901783	2390.56	4466.45	0.00714991	0.209083	0.186466
FBgn0032205	CG4957	557	-0.837183	529.16	945.37	0.00673015	0.130867	0.503915
FBgn0011638	La	559	-1.03097	7840.04	16020.3	0.00194004	0.387467	0.0740716
FBgn0039348	CG4673	560	-0.979815	338.49	667.58	0.00396935	0.340933	0.111094
FBgn0033391	CG8026	561	-0.917415	293.66	554.64	0.00590434	0.242	0.454056
FBgn0029870	Marf	562	-0.837826	706.03	1261.92	0.00370119	0.151	0.464147
FBgn0037979	CG3532	562	-0.838357	630.01	1126.46	0.00792414	0.151583	0.440588
FBgn0029158	Las	564	-1.02405	467.63	950.98	0.00679131	0.395167	0.167105
FBgn0034794	Gmer	565	-1.08838	587.17	1248.53	0.00844064	0.664833	0.0100195
FBgn0037728	CG16817	565	-0.953806	1978.7	3832.69	0.00545151	0.297267	0.201533
FBgn0039258	beta4GalT7	565	-0.940539	829.01	1591.07	0.00649582	0.288917	0.0165705
FBgn0033210	U2A	568	-0.750619	929.91	1564.58	0.00642557	0.0655	0.846529
FBgn0031637	CG2950	569	-0.881796	536.31	988.25	0.00493983	0.2055	0.347679
FBgn0036366	CG10133	570	-0.987343	1291.36	2560.17	0.00211436	0.367417	0.137144
FBgn0032248	CG5343	571	-0.941667	1735.78	3333.99	0.00346011	0.317417	0.108119
FBgn0032799	CG10166	572	-0.84402	3035.15	5448.24	0.00731195	0.185	0.648469
FBgn0038111	CG12360	573	-0.871634	566.08	1035.77	0.00801702	0.220667	0.215333
FBgn0001179	hay	574	-1.05655	897.37	1866.5	0.00156874	0.8585	0.0133299
FBgn0020018	Ppox	575	-0.919957	538.78	1019.39	0.00733364	0.315433	0.133357
FBgn0021944	Coprox	576	-0.928583	1316.51	2505.86	0.00270157	0.3696	0.0816352
FBgn0039765	mRpS18C	577	-0.838497	735.74	1315.64	0.00950583	0.2191	0.403692
FBgn0036020	CG8336	578	-0.721066	467.57	770.74	0.00764208	0.1151	0.598079
FBgn0037716	CG8273	579	-0.745196	661.17	1108.26	0.00811932	0.141167	0.386173
FBgn0003607	Su(var)205	580	-0.717755	10548.4	17348.1	0.00867511	0.127267	0.586587
FBgn0030994	CG14193	580	-0.929017	188.09	358.12	0.00735811	0.403933	0.161914
FBgn0036484	CG6859	582	-0.787262	625.67	1079.78	0.00926739	0.196433	0.457173
FBgn0035622	CG10590	583	-0.721335	977.26	1611.21	0.00784089	0.1396	0.430477
FBgn0260941	app	584	-0.83686	304.85	544.51	0.00832458	0.240583	0.296687
FBgn0033191	CG1598	585	-0.834125	3025.69	5394.12	0.00849354	0.242867	0.154224
FBgn0033467	CG15863	586	-0.870548	1034.81	1892.01	0.00619918	0.312	0.212112
FBgn0031604	Elp3	587	-0.887163	1519.8	2810.93	0.00752882	0.36	0.0139412
FBgn0261548	CG42666	588	-0.97512	67.62	132.93	0.0028238	0.74575	0.0667863
FBgn0086897	sqd	589	-0.925604	3490.03	6629.24	0.00890626	0.4772	0.0515702
FBgn0037001	CG6020	590	-0.881658	5859.84	10796.7	0.00393388	0.362233	0.243923
FBgn0040337	CG3021	591	-0.711053	1960.09	3208.66	0.00989535	0.165267	0.264701
FBgn0025808	Rad17	592	-0.77852	526.32	902.83	0.00566285	0.2144	0.170351
FBgn0039110	RanBP3	592	-0.743676	3519.28	5892.81	0.00711726	0.1907	0.142496
FBgn0038922	CG6439	594	-0.90057	1081.12	2018.24	0.00422073	0.413167	0.188414
FBgn0016041	Tom40	595	-0.780828	2402.32	4127.48	0.00759229	0.225917	0.304431
FBgn0034858	eIF2B-delta	595	-0.792951	5660.62	9807.68	0.00828492	0.251867	0.258559
FBgn0029664	CG10802	597	-0.848364	680.88	1225.89	0.00668266	0.320917	0.0608726
FBgn0034688	CG11474	598	-0.811153	1054.46	1850.18	0.00835382	0.269933	0.0161741
FBgn0261397	didum	599	-0.914768	347.21	654.58	0.00676351	0.498667	0.0910436
FBgn0035704	CG10144	600	-0.754302	898.44	1515.51	0.00612226	0.218833	0.0890604
FBgn0032821	CdGAPr	601	-0.804358	821.43	1434.52	0.00896749	0.278167	0.0722663
FBgn0036660	CG13025	601	-0.784545	523.81	902.29	0.0072082	0.252833	0.0554748
FBgn0038723	CG6195	601	-0.839096	1024.91	1833.5	0.00395835	0.338833	0.0849155
FBgn0028691	Rpn9	604	-0.730213	4209.85	6983.65	0.00817334	0.2121	0.0440533
FBgn0035150	Rev1	604	-0.895754	919.25	1710.35	0.00479224	0.477333	0.0281424
FBgn0030625	CG5877	606	-0.67065	194.6	309.75	0.00994983	0.2015	0.186396
FBgn0032020	CG7787	606	-0.917713	1453.15	2745.16	0.00960313	0.729	0.0113163
FBgn0027836	Dgp-1	608	-0.828283	1549.14	2750.61	0.00457987	0.347533	0.0663874
FBgn0027055	CSN3	609	-0.831631	5891.19	10484.5	0.00940715	0.352633	0.0371385
FBgn0033378	tsu	610	-0.756641	3174.67	5363.76	0.00714363	0.261667	0.262262
FBgn0038501	lute	610	-0.770623	84.24	143.71	0.00549815	0.2735	0.418288
FBgn0040395	Unc-76	612	-0.90048	297.79	555.89	0.00900176	0.605	0.0148455
FBgn0011230	poe	613	-0.773927	1485.97	2540.89	0.00946176	0.277867	0.0614005
FBgn0003009	ord	614	-0.847397	206.45	371.45	0.00486021	0.39	0.114218
FBgn0033886	CG13349	615	-0.885058	405.05	748.05	0.00343902	0.5576	0.0890516
FBgn0038319	mRpL9	616	-0.817711	2431.46	4285.72	0.00612226	0.365433	0.226518
FBgn0038166	CG9588	617	-0.767352	1462.85	2489.97	0.00840191	0.3069	0.170005
FBgn0036772	CG5290	618	-0.833546	749.2	1335.11	0.00790716	0.4115	0.113106
FBgn0004889	tws	619	-0.715979	2081.23	3418.62	0.00752882	0.294333	0.11237
FBgn0029512	Aos1	620	-0.85682	9756.33	17669.1	0.0043563	0.758067	0.0119967
FBgn0026261	bonsai	621	-0.823896	1677.82	2970.05	0.00930256	0.469467	0.0711576
FBgn0002431	hyd	622	-0.784117	5214.68	8979.88	0.00600672	0.3894	0.0163682
FBgn0038924	CG6028	623	-0.787958	3101.89	5355.82	0.00800565	0.4395	0.101789
FBgn0037478	CG2656	624	-0.784016	1284.13	2211.16	0.00842796	0.4268	0.0622711
FBgn0020621	Pkn	625	-0.762896	222.17	377	0.00994144	0.460067	0.0626973
FBgn0004465	Su(P)	626	-0.755656	1814.43	3063.49	0.00818116	0.524067	0.054959
FBgn0005632	faf	627	-0.731848	432.05	717.53	0.00890626	0.437067	0.0134128
FBgn0038765	CG4424	628	-0.701286	584.6	950.53	0.00795069	0.436267	0.0590013
FBgn0002905	mus308	629	-0.716041	1877.73	3084.49	0.00934762	0.549333	0.0241302
FBgn0004838	Hrb27C	630	-0.706998	1785.55	2914.74	0.00793518	0.5472	0.0139412
